# Supplementary material for: SUST Bangla Emotional Speech Corpus (SUBESCO): An audio-only emotional speech corpus for Bangla
Source: PLoS One. 2021 Apr 30;16(4):e0250173. doi: 10.1371/journal.pone.0250173 (PMC8087046; doi:10.1371/journal.pone.0250173)
Supplement: S2 Data — It includes file name, speaker ID, speaker gender, rater ID, rater gender, intended emotion and rated emotion for each file. (XLSX) [file pone.0250173.s002.xlsx]

## Sheet: Data
Rater_Id	Rater_Gender	Speaker_Id	Speaker_Gender	File_Name	Audio_Emotion	Rated_Emotion
10001	Male	20007	Male	M_09_SHUMANTA_S_5_NEUTRAL_5.wav	NEUTRAL	NEUTRAL
10001	Male	20004	Female	F_05_MOUNI_S_5_FEAR_1.wav	FEAR	FEAR
10001	Male	20002	Male	M_04_BIBHAS_S_2_NEUTRAL_5.wav	NEUTRAL	NEUTRAL
10001	Male	20011	Male	M_08_PRASUN_S_5_SURPRISE_5.wav	SURPRISE	SURPRISE
10001	Male	20005	Male	M_07_SIBLY_S_1_HAPPY_1.wav	HAPPY	HAPPY
10001	Male	20018	Male	M_10_EVAN_S_6_ANGRY_1.wav	ANGRY	ANGRY
10001	Male	20019	Male	M_06_SHUKANTO_S_2_SAD_2.wav	SAD	SAD
10001	Male	20003	Female	F_03_SMITA_S_2_SURPRISE_4.wav	SURPRISE	SURPRISE
10001	Male	20019	Male	M_06_SHUKANTO_S_10_SURPRISE_4.wav	SURPRISE	SURPRISE
10001	Male	20005	Male	M_07_SIBLY_S_1_NEUTRAL_5.wav	NEUTRAL	NEUTRAL
10001	Male	20007	Male	M_09_SHUMANTA_S_8_ANGRY_2.wav	ANGRY	ANGRY
10001	Male	20001	Male	M_03_ILIAS_S_7_NEUTRAL_5.wav	NEUTRAL	NEUTRAL
10001	Male	20017	Female	F_06_SIMI_S_4_NEUTRAL_1.wav	NEUTRAL	NEUTRAL
10001	Male	20002	Male	M_04_BIBHAS_S_5_ANGRY_2.wav	ANGRY	ANGRY
10001	Male	20009	Female	F_10_FAHMEE_S_4_NEUTRAL_4.wav	NEUTRAL	NEUTRAL
10001	Male	20018	Male	M_10_EVAN_S_9_SURPRISE_5.wav	SURPRISE	SURPRISE
10001	Male	20001	Male	M_03_ILIAS_S_9_ANGRY_4.wav	ANGRY	ANGRY
10001	Male	20009	Female	F_10_FAHMEE_S_9_FEAR_3.wav	SAD	FEAR
10001	Male	20012	Male	M_05_DURANTO_S_7_NEUTRAL_5.wav	NEUTRAL	NEUTRAL
10001	Male	20013	Female	F_09_CHAITY_S_1_HAPPY_2.wav	HAPPY	HAPPY
10001	Male	20001	Male	M_03_ILIAS_S_4_SURPRISE_3.wav	ANGRY	SURPRISE
10001	Male	20015	Male	M_02_NIPUN_S_7_FEAR_4.wav	FEAR	FEAR
10001	Male	20014	Female	F_08_JOYEETA_S_7_SURPRISE_1.wav	ANGRY	SURPRISE
10001	Male	20016	Female	F_07_TITHI_S_7_SURPRISE_4.wav	SURPRISE	SURPRISE
10001	Male	20008	Female	F_01_OISHI_S_1_SURPRISE_4.wav	HAPPY	SURPRISE
10001	Male	20016	Female	F_07_TITHI_S_3_HAPPY_5.wav	HAPPY	HAPPY
10001	Male	20015	Male	M_02_NIPUN_S_2_SURPRISE_5.wav	SURPRISE	SURPRISE
10001	Male	20012	Male	M_05_DURANTO_S_10_HAPPY_4.wav	HAPPY	HAPPY
10001	Male	20004	Female	F_05_MOUNI_S_2_SURPRISE_5.wav	SURPRISE	SURPRISE
10001	Male	20003	Female	F_03_SMITA_S_7_FEAR_5.wav	FEAR	FEAR
10001	Male	20016	Female	F_07_TITHI_S_2_FEAR_1.wav	FEAR	FEAR
10001	Male	20015	Male	M_02_NIPUN_S_7_NEUTRAL_4.wav	NEUTRAL	NEUTRAL
10001	Male	20015	Male	M_02_NIPUN_S_2_FEAR_5.wav	FEAR	FEAR
10001	Male	20011	Male	M_08_PRASUN_S_3_HAPPY_5.wav	HAPPY	HAPPY
10001	Male	20011	Male	M_08_PRASUN_S_2_SURPRISE_2.wav	SAD	SURPRISE
10001	Male	20013	Female	F_09_CHAITY_S_6_SURPRISE_1.wav	SURPRISE	SURPRISE
10001	Male	20005	Male	M_07_SIBLY_S_3_SAD_5.wav	SAD	SAD
10001	Male	20011	Male	M_08_PRASUN_S_4_HAPPY_4.wav	HAPPY	HAPPY
10001	Male	20003	Female	F_03_SMITA_S_10_ANGRY_4.wav	NEUTRAL	ANGRY
10001	Male	20013	Female	F_09_CHAITY_S_7_HAPPY_4.wav	HAPPY	HAPPY
10001	Male	20006	Male	M_01_BASHIR_S_5_SURPRISE_2.wav	HAPPY	SURPRISE
10001	Male	20016	Female	F_07_TITHI_S_4_ANGRY_3.wav	ANGRY	ANGRY
10001	Male	20012	Male	M_05_DURANTO_S_8_SAD_1.wav	NEUTRAL	SAD
10001	Male	20004	Female	F_05_MOUNI_S_10_SURPRISE_2.wav	SURPRISE	SURPRISE
10001	Male	20011	Male	M_08_PRASUN_S_8_NEUTRAL_2.wav	NEUTRAL	NEUTRAL
10001	Male	20020	Female	F_04_SWARNALI_S_9_ANGRY_3.wav	ANGRY	ANGRY
10001	Male	20001	Male	M_03_ILIAS_S_2_FEAR_4.wav	SAD	FEAR
10001	Male	20014	Female	F_08_JOYEETA_S_8_FEAR_1.wav	FEAR	FEAR
10001	Male	20006	Male	M_01_BASHIR_S_3_NEUTRAL_5.wav	NEUTRAL	NEUTRAL
10001	Male	20017	Female	F_06_SIMI_S_10_ANGRY_4.wav	ANGRY	ANGRY
10001	Male	20007	Male	M_09_SHUMANTA_S_1_FEAR_3.wav	SAD	FEAR
10001	Male	20006	Male	M_01_BASHIR_S_1_HAPPY_5.wav	HAPPY	HAPPY
10001	Male	20015	Male	M_02_NIPUN_S_1_FEAR_2.wav	FEAR	FEAR
10001	Male	20010	Female	F_02_MONIKA_S_1_SURPRISE_2.wav	HAPPY	SURPRISE
10001	Male	20001	Male	M_03_ILIAS_S_8_ANGRY_3.wav	ANGRY	ANGRY
10001	Male	20006	Male	M_01_BASHIR_S_2_SAD_4.wav	SAD	SAD
10001	Male	20006	Male	M_01_BASHIR_S_3_SURPRISE_3.wav	SURPRISE	SURPRISE
10001	Male	20013	Female	F_09_CHAITY_S_8_SAD_4.wav	SAD	SAD
10001	Male	20017	Female	F_06_SIMI_S_6_FEAR_4.wav	FEAR	FEAR
10001	Male	20012	Male	M_05_DURANTO_S_6_ANGRY_5.wav	ANGRY	ANGRY
10001	Male	20011	Male	M_08_PRASUN_S_6_FEAR_4.wav	SAD	FEAR
10001	Male	20017	Female	F_06_SIMI_S_8_HAPPY_5.wav	HAPPY	HAPPY
10001	Male	20010	Female	F_02_MONIKA_S_9_SURPRISE_3.wav	HAPPY	SURPRISE
10001	Male	20006	Male	M_01_BASHIR_S_10_SURPRISE_1.wav	SURPRISE	SURPRISE
10001	Male	20020	Female	F_04_SWARNALI_S_7_FEAR_2.wav	FEAR	FEAR
10001	Male	20007	Male	M_09_SHUMANTA_S_1_SURPRISE_5.wav	SURPRISE	SURPRISE
10001	Male	20004	Female	F_05_MOUNI_S_2_SAD_3.wav	SAD	SAD
10001	Male	20009	Female	F_10_FAHMEE_S_8_HAPPY_4.wav	HAPPY	HAPPY
10001	Male	20010	Female	F_02_MONIKA_S_3_NEUTRAL_1.wav	NEUTRAL	NEUTRAL
10001	Male	20005	Male	M_07_SIBLY_S_5_FEAR_2.wav	FEAR	FEAR
10001	Male	20018	Male	M_10_EVAN_S_8_SURPRISE_2.wav	SURPRISE	SURPRISE
10001	Male	20004	Female	F_05_MOUNI_S_7_HAPPY_3.wav	HAPPY	HAPPY
10001	Male	20001	Male	M_03_ILIAS_S_10_NEUTRAL_4.wav	NEUTRAL	NEUTRAL
10001	Male	20019	Male	M_06_SHUKANTO_S_5_FEAR_5.wav	FEAR	FEAR
10001	Male	20015	Male	M_02_NIPUN_S_10_ANGRY_4.wav	ANGRY	ANGRY
10001	Male	20008	Female	F_01_OISHI_S_10_HAPPY_5.wav	SAD	HAPPY
10001	Male	20016	Female	F_07_TITHI_S_1_SURPRISE_3.wav	SURPRISE	SURPRISE
10001	Male	20005	Male	M_07_SIBLY_S_7_SAD_4.wav	SAD	SAD
10001	Male	20013	Female	F_09_CHAITY_S_1_SURPRISE_3.wav	SURPRISE	SURPRISE
10001	Male	20010	Female	F_02_MONIKA_S_2_SAD_5.wav	SAD	SAD
10001	Male	20020	Female	F_04_SWARNALI_S_5_SURPRISE_2.wav	NEUTRAL	SURPRISE
10001	Male	20019	Male	M_06_SHUKANTO_S_5_SAD_2.wav	SAD	SAD
10001	Male	20015	Male	M_02_NIPUN_S_4_HAPPY_3.wav	HAPPY	HAPPY
10001	Male	20011	Male	M_08_PRASUN_S_5_HAPPY_5.wav	HAPPY	HAPPY
10001	Male	20014	Female	F_08_JOYEETA_S_9_ANGRY_5.wav	ANGRY	ANGRY
10001	Male	20007	Male	M_09_SHUMANTA_S_1_NEUTRAL_3.wav	NEUTRAL	NEUTRAL
10001	Male	20015	Male	M_02_NIPUN_S_4_SURPRISE_4.wav	SURPRISE	SURPRISE
10001	Male	20007	Male	M_09_SHUMANTA_S_2_FEAR_3.wav	SAD	FEAR
10001	Male	20006	Male	M_01_BASHIR_S_9_ANGRY_4.wav	ANGRY	ANGRY
10001	Male	20008	Female	F_01_OISHI_S_2_NEUTRAL_2.wav	NEUTRAL	NEUTRAL
10001	Male	20009	Female	F_10_FAHMEE_S_5_FEAR_3.wav	SAD	FEAR
10001	Male	20013	Female	F_09_CHAITY_S_6_ANGRY_4.wav	NEUTRAL	ANGRY
10001	Male	20007	Male	M_09_SHUMANTA_S_8_SAD_4.wav	HAPPY	SAD
10001	Male	20007	Male	M_09_SHUMANTA_S_10_FEAR_5.wav	FEAR	FEAR
10001	Male	20002	Male	M_04_BIBHAS_S_1_HAPPY_3.wav	HAPPY	HAPPY
10001	Male	20001	Male	M_03_ILIAS_S_1_SURPRISE_5.wav	FEAR	SURPRISE
10001	Male	20019	Male	M_06_SHUKANTO_S_4_SAD_3.wav	SAD	SAD
10001	Male	20006	Male	M_01_BASHIR_S_7_SURPRISE_4.wav	HAPPY	SURPRISE
10001	Male	20004	Female	F_05_MOUNI_S_8_HAPPY_5.wav	HAPPY	HAPPY
10001	Male	20020	Female	F_04_SWARNALI_S_4_NEUTRAL_4.wav	NEUTRAL	NEUTRAL
10001	Male	20003	Female	F_03_SMITA_S_1_SURPRISE_1.wav	HAPPY	SURPRISE
10001	Male	20001	Male	M_03_ILIAS_S_8_ANGRY_2.wav	ANGRY	ANGRY
10001	Male	20019	Male	M_06_SHUKANTO_S_3_SAD_5.wav	SAD	SAD
10001	Male	20006	Male	M_01_BASHIR_S_7_ANGRY_3.wav	ANGRY	ANGRY
10001	Male	20017	Female	F_06_SIMI_S_3_HAPPY_1.wav	HAPPY	HAPPY
10001	Male	20018	Male	M_10_EVAN_S_3_ANGRY_4.wav	ANGRY	ANGRY
10001	Male	20004	Female	F_05_MOUNI_S_4_HAPPY_3.wav	HAPPY	HAPPY
10001	Male	20006	Male	M_01_BASHIR_S_10_ANGRY_1.wav	NEUTRAL	ANGRY
10001	Male	20009	Female	F_10_FAHMEE_S_1_NEUTRAL_5.wav	NEUTRAL	NEUTRAL
10001	Male	20020	Female	F_04_SWARNALI_S_4_HAPPY_5.wav	HAPPY	HAPPY
10001	Male	20009	Female	F_10_FAHMEE_S_3_FEAR_5.wav	SAD	FEAR
10001	Male	20013	Female	F_09_CHAITY_S_1_SAD_1.wav	SAD	SAD
10001	Male	20015	Male	M_02_NIPUN_S_10_NEUTRAL_3.wav	NEUTRAL	NEUTRAL
10001	Male	20017	Female	F_06_SIMI_S_7_SAD_2.wav	SAD	SAD
10001	Male	20006	Male	M_01_BASHIR_S_8_ANGRY_5.wav	ANGRY	ANGRY
10001	Male	20007	Male	M_09_SHUMANTA_S_3_SURPRISE_3.wav	SURPRISE	SURPRISE
10001	Male	20006	Male	M_01_BASHIR_S_8_HAPPY_3.wav	HAPPY	HAPPY
10001	Male	20011	Male	M_08_PRASUN_S_10_HAPPY_2.wav	HAPPY	HAPPY
10001	Male	20010	Female	F_02_MONIKA_S_2_ANGRY_4.wav	ANGRY	ANGRY
10001	Male	20008	Female	F_01_OISHI_S_7_NEUTRAL_3.wav	NEUTRAL	NEUTRAL
10001	Male	20001	Male	M_03_ILIAS_S_5_HAPPY_4.wav	HAPPY	HAPPY
10001	Male	20015	Male	M_02_NIPUN_S_5_SURPRISE_3.wav	SURPRISE	SURPRISE
10001	Male	20014	Female	F_08_JOYEETA_S_4_SURPRISE_1.wav	NEUTRAL	SURPRISE
10001	Male	20001	Male	M_03_ILIAS_S_6_SAD_4.wav	SAD	SAD
10001	Male	20017	Female	F_06_SIMI_S_9_HAPPY_5.wav	HAPPY	HAPPY
10001	Male	20020	Female	F_04_SWARNALI_S_6_SAD_4.wav	SAD	SAD
10001	Male	20018	Male	M_10_EVAN_S_2_SAD_3.wav	FEAR	SAD
10001	Male	20003	Female	F_03_SMITA_S_3_NEUTRAL_1.wav	NEUTRAL	NEUTRAL
10001	Male	20016	Female	F_07_TITHI_S_2_SURPRISE_3.wav	SURPRISE	SURPRISE
10001	Male	20011	Male	M_08_PRASUN_S_7_FEAR_1.wav	FEAR	FEAR
10001	Male	20015	Male	M_02_NIPUN_S_10_SURPRISE_4.wav	SURPRISE	SURPRISE
10001	Male	20004	Female	F_05_MOUNI_S_1_FEAR_1.wav	FEAR	FEAR
10001	Male	20011	Male	M_08_PRASUN_S_10_NEUTRAL_1.wav	NEUTRAL	NEUTRAL
10001	Male	20004	Female	F_05_MOUNI_S_6_SURPRISE_1.wav	SURPRISE	SURPRISE
10001	Male	20020	Female	F_04_SWARNALI_S_10_FEAR_5.wav	SURPRISE	FEAR
10001	Male	20008	Female	F_01_OISHI_S_7_SAD_4.wav	SAD	SAD
10001	Male	20007	Male	M_09_SHUMANTA_S_9_SAD_1.wav	SAD	SAD
10001	Male	20016	Female	F_07_TITHI_S_7_HAPPY_5.wav	HAPPY	HAPPY
10001	Male	20009	Female	F_10_FAHMEE_S_6_NEUTRAL_1.wav	NEUTRAL	NEUTRAL
10001	Male	20011	Male	M_08_PRASUN_S_9_HAPPY_1.wav	SAD	HAPPY
10001	Male	20010	Female	F_02_MONIKA_S_5_SURPRISE_2.wav	HAPPY	SURPRISE
10001	Male	20010	Female	F_02_MONIKA_S_7_ANGRY_1.wav	ANGRY	ANGRY
10001	Male	20003	Female	F_03_SMITA_S_4_SURPRISE_5.wav	SURPRISE	SURPRISE
10001	Male	20019	Male	M_06_SHUKANTO_S_9_SAD_3.wav	SAD	SAD
10001	Male	20006	Male	M_01_BASHIR_S_6_NEUTRAL_1.wav	NEUTRAL	NEUTRAL
10001	Male	20019	Male	M_06_SHUKANTO_S_2_HAPPY_2.wav	HAPPY	HAPPY
10001	Male	20004	Female	F_05_MOUNI_S_2_NEUTRAL_1.wav	NEUTRAL	NEUTRAL
10001	Male	20004	Female	F_05_MOUNI_S_5_SURPRISE_2.wav	SURPRISE	SURPRISE
10001	Male	20003	Female	F_03_SMITA_S_9_ANGRY_4.wav	ANGRY	ANGRY
10001	Male	20008	Female	F_01_OISHI_S_3_SURPRISE_4.wav	SURPRISE	SURPRISE
10001	Male	20008	Female	F_01_OISHI_S_4_NEUTRAL_2.wav	NEUTRAL	NEUTRAL
10001	Male	20008	Female	F_01_OISHI_S_5_SURPRISE_2.wav	FEAR	SURPRISE
10001	Male	20004	Female	F_05_MOUNI_S_7_SURPRISE_5.wav	FEAR	SURPRISE
10001	Male	20007	Male	M_09_SHUMANTA_S_3_FEAR_5.wav	SAD	FEAR
10001	Male	20017	Female	F_06_SIMI_S_9_FEAR_3.wav	FEAR	FEAR
10001	Male	20006	Male	M_01_BASHIR_S_1_SAD_2.wav	SAD	SAD
10001	Male	20020	Female	F_04_SWARNALI_S_7_SURPRISE_3.wav	HAPPY	SURPRISE
10001	Male	20020	Female	F_04_SWARNALI_S_7_NEUTRAL_1.wav	NEUTRAL	NEUTRAL
10001	Male	20011	Male	M_08_PRASUN_S_1_FEAR_4.wav	FEAR	FEAR
10001	Male	20005	Male	M_07_SIBLY_S_5_SAD_4.wav	SAD	SAD
10001	Male	20017	Female	F_06_SIMI_S_4_ANGRY_5.wav	ANGRY	ANGRY
10001	Male	20009	Female	F_10_FAHMEE_S_3_SAD_3.wav	SAD	SAD
10001	Male	20017	Female	F_06_SIMI_S_1_FEAR_2.wav	FEAR	FEAR
10001	Male	20016	Female	F_07_TITHI_S_10_FEAR_5.wav	FEAR	FEAR
10001	Male	20017	Female	F_06_SIMI_S_2_SAD_4.wav	SAD	SAD
10001	Male	20001	Male	M_03_ILIAS_S_6_HAPPY_3.wav	HAPPY	HAPPY
10001	Male	20002	Male	M_04_BIBHAS_S_7_SURPRISE_3.wav	SURPRISE	SURPRISE
10001	Male	20015	Male	M_02_NIPUN_S_7_SURPRISE_5.wav	SURPRISE	SURPRISE
10001	Male	20018	Male	M_10_EVAN_S_1_ANGRY_1.wav	ANGRY	ANGRY
10001	Male	20015	Male	M_02_NIPUN_S_9_FEAR_3.wav	FEAR	FEAR
10001	Male	20010	Female	F_02_MONIKA_S_6_FEAR_2.wav	FEAR	FEAR
10001	Male	20002	Male	M_04_BIBHAS_S_8_NEUTRAL_2.wav	NEUTRAL	NEUTRAL
10001	Male	20005	Male	M_07_SIBLY_S_8_HAPPY_2.wav	HAPPY	HAPPY
10001	Male	20015	Male	M_02_NIPUN_S_4_ANGRY_4.wav	ANGRY	ANGRY
10001	Male	20016	Female	F_07_TITHI_S_5_NEUTRAL_4.wav	NEUTRAL	NEUTRAL
10001	Male	20014	Female	F_08_JOYEETA_S_4_HAPPY_5.wav	NEUTRAL	HAPPY
10001	Male	20016	Female	F_07_TITHI_S_6_NEUTRAL_1.wav	NEUTRAL	NEUTRAL
10001	Male	20011	Male	M_08_PRASUN_S_6_NEUTRAL_5.wav	NEUTRAL	NEUTRAL
10001	Male	20001	Male	M_03_ILIAS_S_8_HAPPY_5.wav	HAPPY	HAPPY
10001	Male	20020	Female	F_04_SWARNALI_S_5_ANGRY_3.wav	ANGRY	ANGRY
10001	Male	20009	Female	F_10_FAHMEE_S_7_SAD_1.wav	SAD	SAD
10001	Male	20006	Male	M_01_BASHIR_S_4_SURPRISE_2.wav	HAPPY	SURPRISE
10001	Male	20016	Female	F_07_TITHI_S_8_SURPRISE_5.wav	SURPRISE	SURPRISE
10001	Male	20014	Female	F_08_JOYEETA_S_9_SURPRISE_1.wav	SURPRISE	SURPRISE
10001	Male	20016	Female	F_07_TITHI_S_1_NEUTRAL_1.wav	NEUTRAL	NEUTRAL
10001	Male	20014	Female	F_08_JOYEETA_S_2_NEUTRAL_1.wav	NEUTRAL	NEUTRAL
10001	Male	20019	Male	M_06_SHUKANTO_S_6_NEUTRAL_4.wav	NEUTRAL	NEUTRAL
10001	Male	20003	Female	F_03_SMITA_S_4_NEUTRAL_5.wav	NEUTRAL	NEUTRAL
10001	Male	20002	Male	M_04_BIBHAS_S_6_ANGRY_3.wav	ANGRY	ANGRY
10001	Male	20016	Female	F_07_TITHI_S_1_FEAR_2.wav	FEAR	FEAR
10001	Male	20009	Female	F_10_FAHMEE_S_8_SURPRISE_5.wav	SURPRISE	SURPRISE
10001	Male	20009	Female	F_10_FAHMEE_S_10_ANGRY_3.wav	ANGRY	ANGRY
10001	Male	20007	Male	M_09_SHUMANTA_S_4_SURPRISE_5.wav	SURPRISE	SURPRISE
10001	Male	20013	Female	F_09_CHAITY_S_9_HAPPY_3.wav	HAPPY	HAPPY
10001	Male	20009	Female	F_10_FAHMEE_S_2_SURPRISE_4.wav	SURPRISE	SURPRISE
10001	Male	20002	Male	M_04_BIBHAS_S_3_ANGRY_4.wav	ANGRY	ANGRY
10001	Male	20014	Female	F_08_JOYEETA_S_10_HAPPY_2.wav	HAPPY	HAPPY
10001	Male	20015	Male	M_02_NIPUN_S_1_SURPRISE_5.wav	SURPRISE	SURPRISE
10001	Male	20020	Female	F_04_SWARNALI_S_8_HAPPY_4.wav	HAPPY	HAPPY
10001	Male	20006	Male	M_01_BASHIR_S_5_NEUTRAL_5.wav	NEUTRAL	NEUTRAL
10001	Male	20002	Male	M_04_BIBHAS_S_1_ANGRY_5.wav	ANGRY	ANGRY
10001	Male	20013	Female	F_09_CHAITY_S_5_FEAR_4.wav	SAD	FEAR
10001	Male	20008	Female	F_01_OISHI_S_8_HAPPY_2.wav	SAD	HAPPY
10001	Male	20020	Female	F_04_SWARNALI_S_9_HAPPY_5.wav	HAPPY	HAPPY
10001	Male	20016	Female	F_07_TITHI_S_5_ANGRY_4.wav	ANGRY	ANGRY
10001	Male	20005	Male	M_07_SIBLY_S_2_HAPPY_5.wav	HAPPY	HAPPY
10001	Male	20004	Female	F_05_MOUNI_S_7_ANGRY_4.wav	ANGRY	ANGRY
10001	Male	20004	Female	F_05_MOUNI_S_6_FEAR_4.wav	FEAR	FEAR
10001	Male	20014	Female	F_08_JOYEETA_S_7_FEAR_2.wav	FEAR	FEAR
10001	Male	20007	Male	M_09_SHUMANTA_S_8_HAPPY_5.wav	HAPPY	HAPPY
10001	Male	20016	Female	F_07_TITHI_S_9_SAD_5.wav	SAD	SAD
10001	Male	20016	Female	F_07_TITHI_S_9_FEAR_4.wav	FEAR	FEAR
10001	Male	20010	Female	F_02_MONIKA_S_10_HAPPY_5.wav	HAPPY	HAPPY
10001	Male	20002	Male	M_04_BIBHAS_S_6_HAPPY_4.wav	HAPPY	HAPPY
10001	Male	20013	Female	F_09_CHAITY_S_8_FEAR_1.wav	FEAR	FEAR
10001	Male	20002	Male	M_04_BIBHAS_S_2_FEAR_4.wav	FEAR	FEAR
10001	Male	20009	Female	F_10_FAHMEE_S_7_ANGRY_3.wav	NEUTRAL	ANGRY
10001	Male	20019	Male	M_06_SHUKANTO_S_8_ANGRY_2.wav	ANGRY	ANGRY
10001	Male	20020	Female	F_04_SWARNALI_S_1_NEUTRAL_5.wav	NEUTRAL	NEUTRAL
10001	Male	20002	Male	M_04_BIBHAS_S_5_SURPRISE_1.wav	ANGRY	SURPRISE
10001	Male	20007	Male	M_09_SHUMANTA_S_2_SAD_3.wav	SAD	SAD
10001	Male	20009	Female	F_10_FAHMEE_S_10_SAD_1.wav	NEUTRAL	SAD
10001	Male	20005	Male	M_07_SIBLY_S_3_ANGRY_5.wav	ANGRY	ANGRY
10001	Male	20008	Female	F_01_OISHI_S_10_SURPRISE_5.wav	HAPPY	SURPRISE
10001	Male	20018	Male	M_10_EVAN_S_1_FEAR_1.wav	FEAR	FEAR
10001	Male	20007	Male	M_09_SHUMANTA_S_6_FEAR_3.wav	SAD	FEAR
10001	Male	20012	Male	M_05_DURANTO_S_9_NEUTRAL_1.wav	NEUTRAL	NEUTRAL
10001	Male	20011	Male	M_08_PRASUN_S_4_ANGRY_2.wav	ANGRY	ANGRY
10001	Male	20008	Female	F_01_OISHI_S_7_FEAR_3.wav	FEAR	FEAR
10001	Male	20001	Male	M_03_ILIAS_S_4_NEUTRAL_5.wav	NEUTRAL	NEUTRAL
10001	Male	20011	Male	M_08_PRASUN_S_9_SURPRISE_3.wav	SURPRISE	SURPRISE
10001	Male	20003	Female	F_03_SMITA_S_5_SURPRISE_3.wav	FEAR	SURPRISE
10001	Male	20019	Male	M_06_SHUKANTO_S_1_NEUTRAL_3.wav	NEUTRAL	NEUTRAL
10001	Male	20005	Male	M_07_SIBLY_S_6_HAPPY_4.wav	HAPPY	HAPPY
10001	Male	20010	Female	F_02_MONIKA_S_6_SURPRISE_2.wav	SURPRISE	SURPRISE
10001	Male	20017	Female	F_06_SIMI_S_5_FEAR_2.wav	SAD	FEAR
10001	Male	20020	Female	F_04_SWARNALI_S_1_ANGRY_2.wav	FEAR	ANGRY
10001	Male	20005	Male	M_07_SIBLY_S_9_SURPRISE_3.wav	ANGRY	SURPRISE
10001	Male	20015	Male	M_02_NIPUN_S_8_HAPPY_5.wav	SAD	HAPPY
10001	Male	20014	Female	F_08_JOYEETA_S_5_NEUTRAL_5.wav	NEUTRAL	NEUTRAL
10002	Male	20005	Male	M_07_SIBLY_S_8_SURPRISE_3.wav	SURPRISE	SURPRISE
10002	Male	20002	Male	M_04_BIBHAS_S_8_HAPPY_3.wav	ANGRY	HAPPY
10002	Male	20015	Male	M_02_NIPUN_S_5_ANGRY_4.wav	ANGRY	ANGRY
10002	Male	20013	Female	F_09_CHAITY_S_8_FEAR_3.wav	NEUTRAL	FEAR
10002	Male	20018	Male	M_10_EVAN_S_9_FEAR_3.wav	FEAR	FEAR
10002	Male	20016	Female	F_07_TITHI_S_9_HAPPY_4.wav	HAPPY	HAPPY
10002	Male	20010	Female	F_02_MONIKA_S_1_ANGRY_3.wav	FEAR	ANGRY
10002	Male	20007	Male	M_09_SHUMANTA_S_1_ANGRY_2.wav	ANGRY	ANGRY
10002	Male	20019	Male	M_06_SHUKANTO_S_4_SURPRISE_5.wav	SAD	SURPRISE
10002	Male	20014	Female	F_08_JOYEETA_S_4_HAPPY_1.wav	HAPPY	HAPPY
10002	Male	20014	Female	F_08_JOYEETA_S_10_NEUTRAL_4.wav	NEUTRAL	NEUTRAL
10002	Male	20009	Female	F_10_FAHMEE_S_10_FEAR_5.wav	FEAR	FEAR
10002	Male	20001	Male	M_03_ILIAS_S_5_SAD_1.wav	NEUTRAL	SAD
10002	Male	20016	Female	F_07_TITHI_S_5_SAD_4.wav	SAD	SAD
10002	Male	20010	Female	F_02_MONIKA_S_6_HAPPY_2.wav	SAD	HAPPY
10002	Male	20006	Male	M_01_BASHIR_S_1_FEAR_5.wav	FEAR	FEAR
10002	Male	20008	Female	F_01_OISHI_S_7_ANGRY_3.wav	ANGRY	ANGRY
10002	Male	20017	Female	F_06_SIMI_S_10_NEUTRAL_5.wav	NEUTRAL	NEUTRAL
10002	Male	20019	Male	M_06_SHUKANTO_S_7_SAD_1.wav	SAD	SAD
10002	Male	20013	Female	F_09_CHAITY_S_1_HAPPY_3.wav	HAPPY	HAPPY
10002	Male	20018	Male	M_10_EVAN_S_7_HAPPY_5.wav	HAPPY	HAPPY
10002	Male	20018	Male	M_10_EVAN_S_6_NEUTRAL_3.wav	NEUTRAL	NEUTRAL
10002	Male	20011	Male	M_08_PRASUN_S_1_SURPRISE_1.wav	SURPRISE	SURPRISE
10002	Male	20003	Female	F_03_SMITA_S_1_HAPPY_5.wav	HAPPY	HAPPY
10002	Male	20008	Female	F_01_OISHI_S_9_ANGRY_5.wav	ANGRY	ANGRY
10002	Male	20004	Female	F_05_MOUNI_S_4_SAD_2.wav	FEAR	SAD
10002	Male	20017	Female	F_06_SIMI_S_6_NEUTRAL_4.wav	NEUTRAL	NEUTRAL
10002	Male	20017	Female	F_06_SIMI_S_8_FEAR_3.wav	FEAR	FEAR
10002	Male	20020	Female	F_04_SWARNALI_S_6_SURPRISE_1.wav	SURPRISE	SURPRISE
10002	Male	20013	Female	F_09_CHAITY_S_10_HAPPY_3.wav	HAPPY	HAPPY
10002	Male	20018	Male	M_10_EVAN_S_8_SAD_2.wav	FEAR	SAD
10002	Male	20001	Male	M_03_ILIAS_S_2_ANGRY_3.wav	ANGRY	ANGRY
10002	Male	20007	Male	M_09_SHUMANTA_S_4_SURPRISE_2.wav	SURPRISE	SURPRISE
10002	Male	20001	Male	M_03_ILIAS_S_10_SURPRISE_2.wav	FEAR	SURPRISE
10002	Male	20018	Male	M_10_EVAN_S_1_NEUTRAL_4.wav	NEUTRAL	NEUTRAL
10002	Male	20009	Female	F_10_FAHMEE_S_9_SURPRISE_1.wav	SURPRISE	SURPRISE
10002	Male	20017	Female	F_06_SIMI_S_7_HAPPY_5.wav	HAPPY	HAPPY
10002	Male	20016	Female	F_07_TITHI_S_1_SAD_1.wav	SAD	SAD
10002	Male	20018	Male	M_10_EVAN_S_9_SAD_3.wav	SAD	SAD
10002	Male	20012	Male	M_05_DURANTO_S_4_HAPPY_4.wav	HAPPY	HAPPY
10002	Male	20005	Male	M_07_SIBLY_S_6_SAD_1.wav	SAD	SAD
10002	Male	20001	Male	M_03_ILIAS_S_4_SAD_2.wav	SAD	SAD
10002	Male	20002	Male	M_04_BIBHAS_S_8_ANGRY_4.wav	ANGRY	ANGRY
10002	Male	20009	Female	F_10_FAHMEE_S_5_ANGRY_1.wav	ANGRY	ANGRY
10002	Male	20019	Male	M_06_SHUKANTO_S_8_SAD_2.wav	SAD	SAD
10002	Male	20004	Female	F_05_MOUNI_S_8_ANGRY_4.wav	ANGRY	ANGRY
10002	Male	20004	Female	F_05_MOUNI_S_3_NEUTRAL_5.wav	NEUTRAL	NEUTRAL
10002	Male	20003	Female	F_03_SMITA_S_3_ANGRY_2.wav	ANGRY	ANGRY
10002	Male	20004	Female	F_05_MOUNI_S_5_HAPPY_5.wav	HAPPY	HAPPY
10002	Male	20017	Female	F_06_SIMI_S_2_ANGRY_5.wav	ANGRY	ANGRY
10002	Male	20004	Female	F_05_MOUNI_S_4_ANGRY_5.wav	ANGRY	ANGRY
10002	Male	20011	Male	M_08_PRASUN_S_6_FEAR_3.wav	SAD	FEAR
10002	Male	20015	Male	M_02_NIPUN_S_2_ANGRY_5.wav	ANGRY	ANGRY
10002	Male	20020	Female	F_04_SWARNALI_S_10_HAPPY_1.wav	HAPPY	HAPPY
10002	Male	20004	Female	F_05_MOUNI_S_1_NEUTRAL_4.wav	NEUTRAL	NEUTRAL
10002	Male	20012	Male	M_05_DURANTO_S_6_NEUTRAL_3.wav	NEUTRAL	NEUTRAL
10002	Male	20013	Female	F_09_CHAITY_S_9_NEUTRAL_2.wav	NEUTRAL	NEUTRAL
10002	Male	20014	Female	F_08_JOYEETA_S_3_SURPRISE_3.wav	SURPRISE	SURPRISE
10002	Male	20006	Male	M_01_BASHIR_S_5_SAD_4.wav	SAD	SAD
10002	Male	20007	Male	M_09_SHUMANTA_S_7_SAD_4.wav	SAD	SAD
10002	Male	20012	Male	M_05_DURANTO_S_5_SURPRISE_5.wav	ANGRY	SURPRISE
10002	Male	20002	Male	M_04_BIBHAS_S_10_SAD_3.wav	NEUTRAL	SAD
10002	Male	20002	Male	M_04_BIBHAS_S_6_HAPPY_1.wav	ANGRY	HAPPY
10002	Male	20016	Female	F_07_TITHI_S_2_FEAR_4.wav	SURPRISE	FEAR
10002	Male	20008	Female	F_01_OISHI_S_8_HAPPY_4.wav	HAPPY	HAPPY
10002	Male	20012	Male	M_05_DURANTO_S_1_FEAR_4.wav	FEAR	FEAR
10002	Male	20014	Female	F_08_JOYEETA_S_1_FEAR_2.wav	FEAR	FEAR
10002	Male	20001	Male	M_03_ILIAS_S_4_HAPPY_5.wav	HAPPY	HAPPY
10002	Male	20005	Male	M_07_SIBLY_S_10_FEAR_3.wav	FEAR	FEAR
10002	Male	20015	Male	M_02_NIPUN_S_2_SURPRISE_3.wav	ANGRY	SURPRISE
10002	Male	20019	Male	M_06_SHUKANTO_S_3_FEAR_4.wav	FEAR	FEAR
10002	Male	20007	Male	M_09_SHUMANTA_S_5_FEAR_1.wav	SAD	FEAR
10002	Male	20003	Female	F_03_SMITA_S_6_SURPRISE_3.wav	SURPRISE	SURPRISE
10002	Male	20003	Female	F_03_SMITA_S_8_HAPPY_3.wav	HAPPY	HAPPY
10002	Male	20016	Female	F_07_TITHI_S_8_HAPPY_3.wav	HAPPY	HAPPY
10002	Male	20006	Male	M_01_BASHIR_S_10_SAD_4.wav	SAD	SAD
10002	Male	20015	Male	M_02_NIPUN_S_4_FEAR_5.wav	FEAR	FEAR
10002	Male	20020	Female	F_04_SWARNALI_S_3_FEAR_4.wav	ANGRY	FEAR
10002	Male	20006	Male	M_01_BASHIR_S_4_HAPPY_1.wav	NEUTRAL	HAPPY
10002	Male	20013	Female	F_09_CHAITY_S_6_HAPPY_4.wav	HAPPY	HAPPY
10002	Male	20017	Female	F_06_SIMI_S_2_NEUTRAL_3.wav	NEUTRAL	NEUTRAL
10002	Male	20001	Male	M_03_ILIAS_S_7_SURPRISE_2.wav	SURPRISE	SURPRISE
10002	Male	20007	Male	M_09_SHUMANTA_S_10_SAD_5.wav	SAD	SAD
10002	Male	20009	Female	F_10_FAHMEE_S_1_HAPPY_2.wav	SURPRISE	HAPPY
10002	Male	20014	Female	F_08_JOYEETA_S_6_ANGRY_1.wav	NEUTRAL	ANGRY
10002	Male	20007	Male	M_09_SHUMANTA_S_6_SURPRISE_1.wav	SURPRISE	SURPRISE
10002	Male	20019	Male	M_06_SHUKANTO_S_9_NEUTRAL_2.wav	SAD	NEUTRAL
10002	Male	20004	Female	F_05_MOUNI_S_2_ANGRY_2.wav	ANGRY	ANGRY
10002	Male	20006	Male	M_01_BASHIR_S_7_NEUTRAL_5.wav	NEUTRAL	NEUTRAL
10002	Male	20005	Male	M_07_SIBLY_S_2_HAPPY_4.wav	ANGRY	HAPPY
10002	Male	20005	Male	M_07_SIBLY_S_5_FEAR_5.wav	FEAR	FEAR
10002	Male	20005	Male	M_07_SIBLY_S_7_FEAR_4.wav	FEAR	FEAR
10002	Male	20008	Female	F_01_OISHI_S_9_SURPRISE_1.wav	SURPRISE	SURPRISE
10002	Male	20005	Male	M_07_SIBLY_S_1_FEAR_4.wav	FEAR	FEAR
10002	Male	20017	Female	F_06_SIMI_S_1_SAD_5.wav	SAD	SAD
10002	Male	20016	Female	F_07_TITHI_S_6_SURPRISE_3.wav	SURPRISE	SURPRISE
10002	Male	20016	Female	F_07_TITHI_S_10_SAD_2.wav	SAD	SAD
10002	Male	20016	Female	F_07_TITHI_S_4_HAPPY_4.wav	HAPPY	HAPPY
10002	Male	20001	Male	M_03_ILIAS_S_9_SAD_3.wav	SAD	SAD
10002	Male	20003	Female	F_03_SMITA_S_7_HAPPY_3.wav	HAPPY	HAPPY
10002	Male	20015	Male	M_02_NIPUN_S_8_FEAR_3.wav	FEAR	FEAR
10002	Male	20015	Male	M_02_NIPUN_S_1_HAPPY_1.wav	SURPRISE	HAPPY
10002	Male	20006	Male	M_01_BASHIR_S_2_SURPRISE_2.wav	SURPRISE	SURPRISE
10002	Male	20005	Male	M_07_SIBLY_S_8_NEUTRAL_3.wav	NEUTRAL	NEUTRAL
10002	Male	20015	Male	M_02_NIPUN_S_10_SAD_2.wav	SAD	SAD
10002	Male	20011	Male	M_08_PRASUN_S_6_SURPRISE_4.wav	SURPRISE	SURPRISE
10002	Male	20006	Male	M_01_BASHIR_S_9_HAPPY_1.wav	ANGRY	HAPPY
10002	Male	20008	Female	F_01_OISHI_S_7_HAPPY_4.wav	HAPPY	HAPPY
10002	Male	20008	Female	F_01_OISHI_S_10_FEAR_4.wav	FEAR	FEAR
10002	Male	20016	Female	F_07_TITHI_S_3_NEUTRAL_3.wav	NEUTRAL	NEUTRAL
10002	Male	20018	Male	M_10_EVAN_S_7_ANGRY_4.wav	ANGRY	ANGRY
10002	Male	20010	Female	F_02_MONIKA_S_10_NEUTRAL_3.wav	NEUTRAL	NEUTRAL
10002	Male	20011	Male	M_08_PRASUN_S_10_ANGRY_4.wav	ANGRY	ANGRY
10002	Male	20006	Male	M_01_BASHIR_S_8_NEUTRAL_1.wav	NEUTRAL	NEUTRAL
10002	Male	20003	Female	F_03_SMITA_S_4_HAPPY_1.wav	HAPPY	HAPPY
10002	Male	20010	Female	F_02_MONIKA_S_7_FEAR_4.wav	FEAR	FEAR
10002	Male	20011	Male	M_08_PRASUN_S_5_NEUTRAL_1.wav	ANGRY	NEUTRAL
10002	Male	20001	Male	M_03_ILIAS_S_3_HAPPY_4.wav	ANGRY	HAPPY
10002	Male	20011	Male	M_08_PRASUN_S_2_NEUTRAL_5.wav	ANGRY	NEUTRAL
10002	Male	20007	Male	M_09_SHUMANTA_S_9_SURPRISE_5.wav	SURPRISE	SURPRISE
10002	Male	20015	Male	M_02_NIPUN_S_3_SURPRISE_5.wav	SURPRISE	SURPRISE
10002	Male	20005	Male	M_07_SIBLY_S_5_SURPRISE_2.wav	SURPRISE	SURPRISE
10002	Male	20020	Female	F_04_SWARNALI_S_8_FEAR_3.wav	SURPRISE	FEAR
10002	Male	20006	Male	M_01_BASHIR_S_6_FEAR_2.wav	FEAR	FEAR
10002	Male	20020	Female	F_04_SWARNALI_S_10_ANGRY_2.wav	ANGRY	ANGRY
10002	Male	20006	Male	M_01_BASHIR_S_3_ANGRY_3.wav	ANGRY	ANGRY
10002	Male	20010	Female	F_02_MONIKA_S_6_SAD_5.wav	SAD	SAD
10002	Male	20011	Male	M_08_PRASUN_S_8_HAPPY_4.wav	HAPPY	HAPPY
10002	Male	20017	Female	F_06_SIMI_S_5_HAPPY_4.wav	HAPPY	HAPPY
10002	Male	20010	Female	F_02_MONIKA_S_4_NEUTRAL_1.wav	NEUTRAL	NEUTRAL
10002	Male	20007	Male	M_09_SHUMANTA_S_8_FEAR_3.wav	FEAR	FEAR
10002	Male	20009	Female	F_10_FAHMEE_S_5_SURPRISE_1.wav	SURPRISE	SURPRISE
10002	Male	20009	Female	F_10_FAHMEE_S_6_HAPPY_3.wav	SURPRISE	HAPPY
10002	Male	20014	Female	F_08_JOYEETA_S_7_SAD_3.wav	SAD	SAD
10002	Male	20010	Female	F_02_MONIKA_S_5_HAPPY_3.wav	ANGRY	HAPPY
10002	Male	20001	Male	M_03_ILIAS_S_2_SURPRISE_5.wav	ANGRY	SURPRISE
10002	Male	20018	Male	M_10_EVAN_S_8_FEAR_4.wav	FEAR	FEAR
10002	Male	20001	Male	M_03_ILIAS_S_9_NEUTRAL_2.wav	NEUTRAL	NEUTRAL
10002	Male	20020	Female	F_04_SWARNALI_S_5_SAD_2.wav	SAD	SAD
10002	Male	20014	Female	F_08_JOYEETA_S_2_HAPPY_1.wav	HAPPY	HAPPY
10002	Male	20006	Male	M_01_BASHIR_S_5_NEUTRAL_3.wav	NEUTRAL	NEUTRAL
10002	Male	20002	Male	M_04_BIBHAS_S_5_ANGRY_4.wav	ANGRY	ANGRY
10002	Male	20014	Female	F_08_JOYEETA_S_10_ANGRY_4.wav	ANGRY	ANGRY
10002	Male	20019	Male	M_06_SHUKANTO_S_5_SAD_4.wav	SAD	SAD
10002	Male	20014	Female	F_08_JOYEETA_S_9_ANGRY_1.wav	ANGRY	ANGRY
10002	Male	20013	Female	F_09_CHAITY_S_5_NEUTRAL_2.wav	SAD	NEUTRAL
10002	Male	20005	Male	M_07_SIBLY_S_1_ANGRY_5.wav	ANGRY	ANGRY
10002	Male	20012	Male	M_05_DURANTO_S_5_FEAR_4.wav	ANGRY	FEAR
10002	Male	20007	Male	M_09_SHUMANTA_S_8_SURPRISE_5.wav	SURPRISE	SURPRISE
10002	Male	20003	Female	F_03_SMITA_S_7_SAD_2.wav	FEAR	SAD
10002	Male	20003	Female	F_03_SMITA_S_2_FEAR_2.wav	SURPRISE	FEAR
10002	Male	20003	Female	F_03_SMITA_S_6_ANGRY_1.wav	ANGRY	ANGRY
10002	Male	20001	Male	M_03_ILIAS_S_3_SAD_4.wav	SAD	SAD
10002	Male	20014	Female	F_08_JOYEETA_S_5_HAPPY_1.wav	HAPPY	HAPPY
10002	Male	20006	Male	M_01_BASHIR_S_9_SURPRISE_5.wav	SURPRISE	SURPRISE
10002	Male	20009	Female	F_10_FAHMEE_S_2_SURPRISE_2.wav	SURPRISE	SURPRISE
10002	Male	20015	Male	M_02_NIPUN_S_10_ANGRY_5.wav	ANGRY	ANGRY
10002	Male	20002	Male	M_04_BIBHAS_S_5_SAD_3.wav	ANGRY	SAD
10002	Male	20002	Male	M_04_BIBHAS_S_10_ANGRY_2.wav	ANGRY	ANGRY
10002	Male	20002	Male	M_04_BIBHAS_S_7_HAPPY_4.wav	HAPPY	HAPPY
10002	Male	20006	Male	M_01_BASHIR_S_7_SURPRISE_2.wav	SURPRISE	SURPRISE
10002	Male	20014	Female	F_08_JOYEETA_S_8_HAPPY_4.wav	HAPPY	HAPPY
10002	Male	20015	Male	M_02_NIPUN_S_8_ANGRY_4.wav	ANGRY	ANGRY
10002	Male	20011	Male	M_08_PRASUN_S_4_SURPRISE_1.wav	SURPRISE	SURPRISE
10002	Male	20005	Male	M_07_SIBLY_S_9_SAD_3.wav	SAD	SAD
10002	Male	20007	Male	M_09_SHUMANTA_S_2_FEAR_4.wav	SAD	FEAR
10002	Male	20010	Female	F_02_MONIKA_S_9_SAD_2.wav	SAD	SAD
10002	Male	20008	Female	F_01_OISHI_S_4_ANGRY_1.wav	ANGRY	ANGRY
10002	Male	20005	Male	M_07_SIBLY_S_4_FEAR_2.wav	FEAR	FEAR
10002	Male	20015	Male	M_02_NIPUN_S_9_FEAR_1.wav	FEAR	FEAR
10002	Male	20014	Female	F_08_JOYEETA_S_2_SAD_5.wav	ANGRY	SAD
10002	Male	20010	Female	F_02_MONIKA_S_2_NEUTRAL_2.wav	NEUTRAL	NEUTRAL
10002	Male	20020	Female	F_04_SWARNALI_S_9_NEUTRAL_5.wav	NEUTRAL	NEUTRAL
10002	Male	20003	Female	F_03_SMITA_S_4_SAD_3.wav	SAD	SAD
10002	Male	20019	Male	M_06_SHUKANTO_S_1_SURPRISE_5.wav	SURPRISE	SURPRISE
10002	Male	20020	Female	F_04_SWARNALI_S_6_ANGRY_1.wav	ANGRY	ANGRY
10002	Male	20011	Male	M_08_PRASUN_S_7_SAD_5.wav	SAD	SAD
10002	Male	20013	Female	F_09_CHAITY_S_1_NEUTRAL_5.wav	SAD	NEUTRAL
10002	Male	20020	Female	F_04_SWARNALI_S_1_SURPRISE_4.wav	SURPRISE	SURPRISE
10002	Male	20010	Female	F_02_MONIKA_S_3_FEAR_3.wav	SAD	FEAR
10002	Male	20020	Female	F_04_SWARNALI_S_1_HAPPY_3.wav	HAPPY	HAPPY
10002	Male	20014	Female	F_08_JOYEETA_S_9_NEUTRAL_4.wav	NEUTRAL	NEUTRAL
10002	Male	20005	Male	M_07_SIBLY_S_7_SAD_2.wav	SAD	SAD
10002	Male	20019	Male	M_06_SHUKANTO_S_3_NEUTRAL_3.wav	SAD	NEUTRAL
10002	Male	20018	Male	M_10_EVAN_S_10_NEUTRAL_3.wav	NEUTRAL	NEUTRAL
10002	Male	20013	Female	F_09_CHAITY_S_9_ANGRY_3.wav	ANGRY	ANGRY
10002	Male	20001	Male	M_03_ILIAS_S_6_HAPPY_2.wav	HAPPY	HAPPY
10002	Male	20013	Female	F_09_CHAITY_S_7_FEAR_1.wav	SAD	FEAR
10002	Male	20010	Female	F_02_MONIKA_S_9_ANGRY_5.wav	ANGRY	ANGRY
10002	Male	20019	Male	M_06_SHUKANTO_S_1_ANGRY_3.wav	ANGRY	ANGRY
10002	Male	20010	Female	F_02_MONIKA_S_8_HAPPY_5.wav	HAPPY	HAPPY
10002	Male	20020	Female	F_04_SWARNALI_S_7_SURPRISE_4.wav	HAPPY	SURPRISE
10002	Male	20001	Male	M_03_ILIAS_S_10_FEAR_3.wav	FEAR	FEAR
10002	Male	20019	Male	M_06_SHUKANTO_S_1_FEAR_5.wav	FEAR	FEAR
10002	Male	20018	Male	M_10_EVAN_S_4_FEAR_3.wav	SURPRISE	FEAR
10002	Male	20015	Male	M_02_NIPUN_S_5_SAD_2.wav	FEAR	SAD
10002	Male	20016	Female	F_07_TITHI_S_6_HAPPY_4.wav	HAPPY	HAPPY
10002	Male	20001	Male	M_03_ILIAS_S_8_SURPRISE_2.wav	SURPRISE	SURPRISE
10002	Male	20007	Male	M_09_SHUMANTA_S_4_SAD_2.wav	SAD	SAD
10002	Male	20019	Male	M_06_SHUKANTO_S_4_FEAR_5.wav	FEAR	FEAR
10002	Male	20009	Female	F_10_FAHMEE_S_2_ANGRY_1.wav	ANGRY	ANGRY
10002	Male	20003	Female	F_03_SMITA_S_1_FEAR_4.wav	FEAR	FEAR
10002	Male	20010	Female	F_02_MONIKA_S_1_FEAR_5.wav	SURPRISE	FEAR
10002	Male	20004	Female	F_05_MOUNI_S_7_ANGRY_2.wav	ANGRY	ANGRY
10002	Male	20008	Female	F_01_OISHI_S_6_FEAR_4.wav	FEAR	FEAR
10002	Male	20008	Female	F_01_OISHI_S_5_SAD_2.wav	SAD	SAD
10002	Male	20006	Male	M_01_BASHIR_S_6_SAD_4.wav	SAD	SAD
10002	Male	20020	Female	F_04_SWARNALI_S_5_ANGRY_5.wav	ANGRY	ANGRY
10002	Male	20004	Female	F_05_MOUNI_S_8_SAD_2.wav	FEAR	SAD
10002	Male	20011	Male	M_08_PRASUN_S_3_HAPPY_4.wav	HAPPY	HAPPY
10002	Male	20017	Female	F_06_SIMI_S_3_SURPRISE_5.wav	ANGRY	SURPRISE
10002	Male	20005	Male	M_07_SIBLY_S_3_ANGRY_1.wav	ANGRY	ANGRY
10002	Male	20001	Male	M_03_ILIAS_S_1_FEAR_4.wav	FEAR	FEAR
10002	Male	20012	Male	M_05_DURANTO_S_9_SURPRISE_5.wav	SURPRISE	SURPRISE
10002	Male	20007	Male	M_09_SHUMANTA_S_3_SURPRISE_2.wav	SURPRISE	SURPRISE
10002	Male	20013	Female	F_09_CHAITY_S_3_HAPPY_5.wav	SAD	HAPPY
10002	Male	20019	Male	M_06_SHUKANTO_S_1_HAPPY_4.wav	HAPPY	HAPPY
10002	Male	20014	Female	F_08_JOYEETA_S_6_NEUTRAL_5.wav	SAD	NEUTRAL
10002	Male	20013	Female	F_09_CHAITY_S_4_FEAR_1.wav	SAD	FEAR
10002	Male	20009	Female	F_10_FAHMEE_S_4_FEAR_4.wav	FEAR	FEAR
10002	Male	20016	Female	F_07_TITHI_S_8_SURPRISE_3.wav	SURPRISE	SURPRISE
10002	Male	20004	Female	F_05_MOUNI_S_2_HAPPY_5.wav	HAPPY	HAPPY
10002	Male	20017	Female	F_06_SIMI_S_9_SURPRISE_4.wav	SURPRISE	SURPRISE
10002	Male	20002	Male	M_04_BIBHAS_S_1_SURPRISE_3.wav	ANGRY	SURPRISE
10002	Male	20008	Female	F_01_OISHI_S_4_HAPPY_4.wav	HAPPY	HAPPY
10002	Male	20020	Female	F_04_SWARNALI_S_4_SAD_3.wav	SAD	SAD
10002	Male	20012	Male	M_05_DURANTO_S_8_NEUTRAL_4.wav	NEUTRAL	NEUTRAL
10002	Male	20018	Male	M_10_EVAN_S_2_SAD_5.wav	ANGRY	SAD
10002	Male	20016	Female	F_07_TITHI_S_7_SAD_3.wav	SAD	SAD
10002	Male	20019	Male	M_06_SHUKANTO_S_8_FEAR_1.wav	FEAR	FEAR
10002	Male	20013	Female	F_09_CHAITY_S_7_SURPRISE_5.wav	SURPRISE	SURPRISE
10002	Male	20017	Female	F_06_SIMI_S_4_HAPPY_4.wav	HAPPY	HAPPY
10002	Male	20019	Male	M_06_SHUKANTO_S_6_HAPPY_5.wav	HAPPY	HAPPY
10002	Male	20008	Female	F_01_OISHI_S_8_SAD_3.wav	SAD	SAD
10002	Male	20018	Male	M_10_EVAN_S_2_HAPPY_1.wav	HAPPY	HAPPY
10002	Male	20020	Female	F_04_SWARNALI_S_4_ANGRY_3.wav	ANGRY	ANGRY
10002	Male	20015	Male	M_02_NIPUN_S_3_FEAR_5.wav	FEAR	FEAR
10002	Male	20010	Female	F_02_MONIKA_S_7_SAD_2.wav	SAD	SAD
10002	Male	20020	Female	F_04_SWARNALI_S_6_FEAR_4.wav	SAD	FEAR
10002	Male	20020	Female	F_04_SWARNALI_S_2_FEAR_4.wav	ANGRY	FEAR
10003	Female	20016	Female	F_07_TITHI_S_8_HAPPY_1.wav	HAPPY	HAPPY
10003	Female	20008	Female	F_01_OISHI_S_1_NEUTRAL_3.wav	NEUTRAL	NEUTRAL
10003	Female	20001	Male	M_03_ILIAS_S_3_NEUTRAL_5.wav	NEUTRAL	NEUTRAL
10003	Female	20009	Female	F_10_FAHMEE_S_10_SURPRISE_4.wav	SURPRISE	SURPRISE
10003	Female	20015	Male	M_02_NIPUN_S_3_SAD_3.wav	SAD	SAD
10003	Female	20011	Male	M_08_PRASUN_S_1_SAD_4.wav	SAD	SAD
10003	Female	20011	Male	M_08_PRASUN_S_7_HAPPY_4.wav	HAPPY	HAPPY
10003	Female	20011	Male	M_08_PRASUN_S_7_NEUTRAL_4.wav	NEUTRAL	NEUTRAL
10003	Female	20019	Male	M_06_SHUKANTO_S_2_ANGRY_1.wav	NEUTRAL	ANGRY
10003	Female	20013	Female	F_09_CHAITY_S_1_NEUTRAL_1.wav	NEUTRAL	NEUTRAL
10003	Female	20003	Female	F_03_SMITA_S_2_ANGRY_5.wav	ANGRY	ANGRY
10003	Female	20013	Female	F_09_CHAITY_S_8_SURPRISE_5.wav	SURPRISE	SURPRISE
10003	Female	20015	Male	M_02_NIPUN_S_9_SURPRISE_1.wav	SURPRISE	SURPRISE
10003	Female	20018	Male	M_10_EVAN_S_5_FEAR_5.wav	FEAR	FEAR
10003	Female	20014	Female	F_08_JOYEETA_S_10_SURPRISE_4.wav	SURPRISE	SURPRISE
10003	Female	20016	Female	F_07_TITHI_S_2_ANGRY_5.wav	ANGRY	ANGRY
10003	Female	20007	Male	M_09_SHUMANTA_S_1_HAPPY_4.wav	HAPPY	HAPPY
10003	Female	20016	Female	F_07_TITHI_S_10_HAPPY_5.wav	HAPPY	HAPPY
10003	Female	20013	Female	F_09_CHAITY_S_3_ANGRY_5.wav	NEUTRAL	ANGRY
10003	Female	20018	Male	M_10_EVAN_S_7_HAPPY_4.wav	HAPPY	HAPPY
10003	Female	20019	Male	M_06_SHUKANTO_S_10_NEUTRAL_4.wav	NEUTRAL	NEUTRAL
10003	Female	20003	Female	F_03_SMITA_S_1_HAPPY_3.wav	HAPPY	HAPPY
10003	Female	20014	Female	F_08_JOYEETA_S_8_NEUTRAL_2.wav	NEUTRAL	NEUTRAL
10003	Female	20018	Male	M_10_EVAN_S_9_SAD_4.wav	SAD	SAD
10003	Female	20007	Male	M_09_SHUMANTA_S_3_NEUTRAL_4.wav	NEUTRAL	NEUTRAL
10003	Female	20009	Female	F_10_FAHMEE_S_3_HAPPY_3.wav	SURPRISE	HAPPY
10003	Female	20003	Female	F_03_SMITA_S_10_HAPPY_3.wav	HAPPY	HAPPY
10003	Female	20013	Female	F_09_CHAITY_S_5_ANGRY_4.wav	NEUTRAL	ANGRY
10003	Female	20007	Male	M_09_SHUMANTA_S_2_NEUTRAL_1.wav	NEUTRAL	NEUTRAL
10003	Female	20002	Male	M_04_BIBHAS_S_3_SURPRISE_2.wav	FEAR	SURPRISE
10003	Female	20018	Male	M_10_EVAN_S_10_SURPRISE_1.wav	SURPRISE	SURPRISE
10003	Female	20011	Male	M_08_PRASUN_S_9_SURPRISE_4.wav	SURPRISE	SURPRISE
10003	Female	20012	Male	M_05_DURANTO_S_5_ANGRY_2.wav	ANGRY	ANGRY
10003	Female	20005	Male	M_07_SIBLY_S_4_FEAR_5.wav	FEAR	FEAR
10003	Female	20020	Female	F_04_SWARNALI_S_2_ANGRY_4.wav	ANGRY	ANGRY
10003	Female	20012	Male	M_05_DURANTO_S_4_ANGRY_2.wav	ANGRY	ANGRY
10003	Female	20018	Male	M_10_EVAN_S_2_FEAR_3.wav	FEAR	FEAR
10003	Female	20015	Male	M_02_NIPUN_S_10_FEAR_2.wav	FEAR	FEAR
10003	Female	20017	Female	F_06_SIMI_S_4_FEAR_4.wav	SAD	FEAR
10003	Female	20008	Female	F_01_OISHI_S_9_FEAR_3.wav	FEAR	FEAR
10003	Female	20003	Female	F_03_SMITA_S_9_FEAR_1.wav	SURPRISE	FEAR
10003	Female	20020	Female	F_04_SWARNALI_S_8_FEAR_2.wav	FEAR	FEAR
10003	Female	20012	Male	M_05_DURANTO_S_3_NEUTRAL_3.wav	NEUTRAL	NEUTRAL
10003	Female	20005	Male	M_07_SIBLY_S_3_ANGRY_4.wav	ANGRY	ANGRY
10003	Female	20015	Male	M_02_NIPUN_S_7_NEUTRAL_3.wav	NEUTRAL	NEUTRAL
10003	Female	20007	Male	M_09_SHUMANTA_S_3_SAD_5.wav	SAD	SAD
10003	Female	20020	Female	F_04_SWARNALI_S_10_HAPPY_4.wav	HAPPY	HAPPY
10003	Female	20014	Female	F_08_JOYEETA_S_6_HAPPY_5.wav	HAPPY	HAPPY
10003	Female	20012	Male	M_05_DURANTO_S_6_NEUTRAL_4.wav	NEUTRAL	NEUTRAL
10003	Female	20010	Female	F_02_MONIKA_S_1_ANGRY_5.wav	ANGRY	ANGRY
10003	Female	20004	Female	F_05_MOUNI_S_1_HAPPY_3.wav	HAPPY	HAPPY
10003	Female	20007	Male	M_09_SHUMANTA_S_2_ANGRY_3.wav	ANGRY	ANGRY
10003	Female	20007	Male	M_09_SHUMANTA_S_8_ANGRY_4.wav	ANGRY	ANGRY
10003	Female	20018	Male	M_10_EVAN_S_6_HAPPY_4.wav	SURPRISE	HAPPY
10003	Female	20011	Male	M_08_PRASUN_S_2_ANGRY_4.wav	ANGRY	ANGRY
10003	Female	20002	Male	M_04_BIBHAS_S_3_FEAR_4.wav	SAD	FEAR
10003	Female	20009	Female	F_10_FAHMEE_S_9_HAPPY_2.wav	NEUTRAL	HAPPY
10003	Female	20020	Female	F_04_SWARNALI_S_9_HAPPY_4.wav	NEUTRAL	HAPPY
10003	Female	20006	Male	M_01_BASHIR_S_3_SAD_1.wav	SAD	SAD
10003	Female	20019	Male	M_06_SHUKANTO_S_4_SURPRISE_3.wav	NEUTRAL	SURPRISE
10003	Female	20013	Female	F_09_CHAITY_S_7_SAD_5.wav	SAD	SAD
10003	Female	20019	Male	M_06_SHUKANTO_S_7_HAPPY_3.wav	HAPPY	HAPPY
10003	Female	20006	Male	M_01_BASHIR_S_9_FEAR_4.wav	FEAR	FEAR
10003	Female	20001	Male	M_03_ILIAS_S_1_NEUTRAL_5.wav	NEUTRAL	NEUTRAL
10003	Female	20012	Male	M_05_DURANTO_S_10_NEUTRAL_5.wav	NEUTRAL	NEUTRAL
10003	Female	20008	Female	F_01_OISHI_S_2_FEAR_3.wav	FEAR	FEAR
10003	Female	20001	Male	M_03_ILIAS_S_5_SAD_2.wav	SAD	SAD
10003	Female	20003	Female	F_03_SMITA_S_8_SURPRISE_3.wav	SURPRISE	SURPRISE
10003	Female	20009	Female	F_10_FAHMEE_S_2_SAD_1.wav	SAD	SAD
10003	Female	20013	Female	F_09_CHAITY_S_6_HAPPY_5.wav	NEUTRAL	HAPPY
10003	Female	20010	Female	F_02_MONIKA_S_3_FEAR_4.wav	SURPRISE	FEAR
10003	Female	20004	Female	F_05_MOUNI_S_6_NEUTRAL_3.wav	NEUTRAL	NEUTRAL
10003	Female	20016	Female	F_07_TITHI_S_7_NEUTRAL_1.wav	NEUTRAL	NEUTRAL
10003	Female	20020	Female	F_04_SWARNALI_S_6_HAPPY_5.wav	SURPRISE	HAPPY
10003	Female	20020	Female	F_04_SWARNALI_S_3_HAPPY_5.wav	SURPRISE	HAPPY
10003	Female	20016	Female	F_07_TITHI_S_3_ANGRY_5.wav	ANGRY	ANGRY
10003	Female	20012	Male	M_05_DURANTO_S_8_SURPRISE_4.wav	SURPRISE	SURPRISE
10003	Female	20008	Female	F_01_OISHI_S_5_HAPPY_5.wav	HAPPY	HAPPY
10003	Female	20001	Male	M_03_ILIAS_S_2_SURPRISE_2.wav	SURPRISE	SURPRISE
10003	Female	20016	Female	F_07_TITHI_S_9_SAD_3.wav	SAD	SAD
10003	Female	20001	Male	M_03_ILIAS_S_7_SURPRISE_4.wav	SURPRISE	SURPRISE
10003	Female	20009	Female	F_10_FAHMEE_S_1_SURPRISE_1.wav	SURPRISE	SURPRISE
10003	Female	20015	Male	M_02_NIPUN_S_8_SAD_3.wav	SAD	SAD
10003	Female	20001	Male	M_03_ILIAS_S_10_SURPRISE_1.wav	SURPRISE	SURPRISE
10003	Female	20012	Male	M_05_DURANTO_S_1_NEUTRAL_3.wav	NEUTRAL	NEUTRAL
10003	Female	20019	Male	M_06_SHUKANTO_S_4_FEAR_1.wav	FEAR	FEAR
10003	Female	20001	Male	M_03_ILIAS_S_2_FEAR_2.wav	FEAR	FEAR
10003	Female	20003	Female	F_03_SMITA_S_2_SAD_4.wav	SAD	SAD
10003	Female	20017	Female	F_06_SIMI_S_8_NEUTRAL_5.wav	NEUTRAL	NEUTRAL
10003	Female	20019	Male	M_06_SHUKANTO_S_3_FEAR_5.wav	FEAR	FEAR
10003	Female	20006	Male	M_01_BASHIR_S_6_NEUTRAL_3.wav	NEUTRAL	NEUTRAL
10003	Female	20011	Male	M_08_PRASUN_S_10_FEAR_3.wav	NEUTRAL	FEAR
10003	Female	20001	Male	M_03_ILIAS_S_8_FEAR_1.wav	FEAR	FEAR
10003	Female	20014	Female	F_08_JOYEETA_S_3_HAPPY_2.wav	HAPPY	HAPPY
10003	Female	20006	Male	M_01_BASHIR_S_10_NEUTRAL_5.wav	NEUTRAL	NEUTRAL
10003	Female	20011	Male	M_08_PRASUN_S_6_ANGRY_2.wav	ANGRY	ANGRY
10003	Female	20004	Female	F_05_MOUNI_S_4_ANGRY_3.wav	ANGRY	ANGRY
10003	Female	20002	Male	M_04_BIBHAS_S_9_ANGRY_5.wav	SURPRISE	ANGRY
10003	Female	20006	Male	M_01_BASHIR_S_1_HAPPY_1.wav	HAPPY	HAPPY
10003	Female	20009	Female	F_10_FAHMEE_S_8_SAD_1.wav	NEUTRAL	SAD
10003	Female	20013	Female	F_09_CHAITY_S_4_FEAR_2.wav	SAD	FEAR
10003	Female	20008	Female	F_01_OISHI_S_3_NEUTRAL_1.wav	NEUTRAL	NEUTRAL
10003	Female	20006	Male	M_01_BASHIR_S_8_ANGRY_1.wav	ANGRY	ANGRY
10003	Female	20009	Female	F_10_FAHMEE_S_5_ANGRY_4.wav	ANGRY	ANGRY
10003	Female	20019	Male	M_06_SHUKANTO_S_8_HAPPY_5.wav	HAPPY	HAPPY
10003	Female	20012	Male	M_05_DURANTO_S_5_NEUTRAL_3.wav	NEUTRAL	NEUTRAL
10003	Female	20012	Male	M_05_DURANTO_S_6_FEAR_1.wav	SURPRISE	FEAR
10003	Female	20003	Female	F_03_SMITA_S_5_HAPPY_1.wav	HAPPY	HAPPY
10003	Female	20002	Male	M_04_BIBHAS_S_1_SAD_1.wav	SAD	SAD
10003	Female	20010	Female	F_02_MONIKA_S_8_HAPPY_1.wav	SURPRISE	HAPPY
10003	Female	20017	Female	F_06_SIMI_S_5_ANGRY_4.wav	ANGRY	ANGRY
10003	Female	20005	Male	M_07_SIBLY_S_9_SURPRISE_2.wav	SURPRISE	SURPRISE
10003	Female	20017	Female	F_06_SIMI_S_2_NEUTRAL_2.wav	NEUTRAL	NEUTRAL
10003	Female	20015	Male	M_02_NIPUN_S_7_ANGRY_4.wav	ANGRY	ANGRY
10003	Female	20011	Male	M_08_PRASUN_S_9_NEUTRAL_1.wav	NEUTRAL	NEUTRAL
10003	Female	20003	Female	F_03_SMITA_S_3_HAPPY_1.wav	HAPPY	HAPPY
10003	Female	20019	Male	M_06_SHUKANTO_S_2_SURPRISE_4.wav	SURPRISE	SURPRISE
10003	Female	20017	Female	F_06_SIMI_S_6_HAPPY_2.wav	SURPRISE	HAPPY
10003	Female	20020	Female	F_04_SWARNALI_S_4_HAPPY_2.wav	HAPPY	HAPPY
10003	Female	20011	Male	M_08_PRASUN_S_2_HAPPY_1.wav	HAPPY	HAPPY
10003	Female	20013	Female	F_09_CHAITY_S_10_HAPPY_5.wav	HAPPY	HAPPY
10003	Female	20010	Female	F_02_MONIKA_S_5_SAD_2.wav	SAD	SAD
10003	Female	20010	Female	F_02_MONIKA_S_7_ANGRY_5.wav	ANGRY	ANGRY
10003	Female	20018	Male	M_10_EVAN_S_10_NEUTRAL_1.wav	NEUTRAL	NEUTRAL
10003	Female	20006	Male	M_01_BASHIR_S_1_SURPRISE_5.wav	SURPRISE	SURPRISE
10003	Female	20012	Male	M_05_DURANTO_S_9_SAD_3.wav	NEUTRAL	SAD
10003	Female	20016	Female	F_07_TITHI_S_6_ANGRY_3.wav	ANGRY	ANGRY
10003	Female	20001	Male	M_03_ILIAS_S_4_FEAR_3.wav	FEAR	FEAR
10003	Female	20015	Male	M_02_NIPUN_S_10_SURPRISE_1.wav	SURPRISE	SURPRISE
10003	Female	20014	Female	F_08_JOYEETA_S_3_ANGRY_5.wav	ANGRY	ANGRY
10003	Female	20019	Male	M_06_SHUKANTO_S_6_SAD_4.wav	SURPRISE	SAD
10003	Female	20019	Male	M_06_SHUKANTO_S_3_SAD_1.wav	SAD	SAD
10003	Female	20014	Female	F_08_JOYEETA_S_1_HAPPY_3.wav	HAPPY	HAPPY
10003	Female	20004	Female	F_05_MOUNI_S_4_NEUTRAL_2.wav	NEUTRAL	NEUTRAL
10003	Female	20017	Female	F_06_SIMI_S_8_ANGRY_2.wav	ANGRY	ANGRY
10003	Female	20007	Male	M_09_SHUMANTA_S_7_NEUTRAL_4.wav	NEUTRAL	NEUTRAL
10003	Female	20002	Male	M_04_BIBHAS_S_7_NEUTRAL_5.wav	ANGRY	NEUTRAL
10003	Female	20019	Male	M_06_SHUKANTO_S_1_HAPPY_2.wav	HAPPY	HAPPY
10003	Female	20009	Female	F_10_FAHMEE_S_4_SAD_1.wav	SAD	SAD
10003	Female	20015	Male	M_02_NIPUN_S_4_SAD_1.wav	SAD	SAD
10003	Female	20014	Female	F_08_JOYEETA_S_2_ANGRY_4.wav	ANGRY	ANGRY
10003	Female	20020	Female	F_04_SWARNALI_S_2_SAD_5.wav	SAD	SAD
10003	Female	20007	Male	M_09_SHUMANTA_S_10_FEAR_2.wav	SAD	FEAR
10003	Female	20010	Female	F_02_MONIKA_S_10_ANGRY_2.wav	ANGRY	ANGRY
10003	Female	20005	Male	M_07_SIBLY_S_3_NEUTRAL_5.wav	NEUTRAL	NEUTRAL
10003	Female	20005	Male	M_07_SIBLY_S_1_HAPPY_4.wav	NEUTRAL	HAPPY
10003	Female	20006	Male	M_01_BASHIR_S_5_ANGRY_2.wav	ANGRY	ANGRY
10003	Female	20009	Female	F_10_FAHMEE_S_6_SAD_5.wav	SAD	SAD
10003	Female	20003	Female	F_03_SMITA_S_7_NEUTRAL_5.wav	NEUTRAL	NEUTRAL
10003	Female	20015	Male	M_02_NIPUN_S_9_ANGRY_5.wav	ANGRY	ANGRY
10003	Female	20008	Female	F_01_OISHI_S_9_FEAR_5.wav	FEAR	FEAR
10003	Female	20018	Male	M_10_EVAN_S_4_HAPPY_5.wav	SURPRISE	HAPPY
10003	Female	20001	Male	M_03_ILIAS_S_3_FEAR_5.wav	FEAR	FEAR
10003	Female	20020	Female	F_04_SWARNALI_S_5_SAD_3.wav	SAD	SAD
10003	Female	20013	Female	F_09_CHAITY_S_10_ANGRY_1.wav	NEUTRAL	ANGRY
10003	Female	20017	Female	F_06_SIMI_S_1_SAD_3.wav	SAD	SAD
10003	Female	20018	Male	M_10_EVAN_S_1_HAPPY_1.wav	HAPPY	HAPPY
10003	Female	20004	Female	F_05_MOUNI_S_3_FEAR_1.wav	FEAR	FEAR
10003	Female	20002	Male	M_04_BIBHAS_S_5_NEUTRAL_1.wav	ANGRY	NEUTRAL
10003	Female	20013	Female	F_09_CHAITY_S_8_NEUTRAL_3.wav	NEUTRAL	NEUTRAL
10003	Female	20017	Female	F_06_SIMI_S_8_SAD_5.wav	SAD	SAD
10003	Female	20009	Female	F_10_FAHMEE_S_8_ANGRY_3.wav	ANGRY	ANGRY
10003	Female	20009	Female	F_10_FAHMEE_S_3_SURPRISE_2.wav	SURPRISE	SURPRISE
10003	Female	20016	Female	F_07_TITHI_S_2_SAD_2.wav	SAD	SAD
10003	Female	20019	Male	M_06_SHUKANTO_S_6_ANGRY_1.wav	ANGRY	ANGRY
10003	Female	20006	Male	M_01_BASHIR_S_1_SURPRISE_4.wav	SURPRISE	SURPRISE
10003	Female	20007	Male	M_09_SHUMANTA_S_8_SURPRISE_2.wav	SURPRISE	SURPRISE
10003	Female	20015	Male	M_02_NIPUN_S_5_SAD_5.wav	SAD	SAD
10003	Female	20014	Female	F_08_JOYEETA_S_7_SAD_2.wav	SAD	SAD
10003	Female	20010	Female	F_02_MONIKA_S_7_HAPPY_5.wav	HAPPY	HAPPY
10003	Female	20011	Male	M_08_PRASUN_S_6_SAD_4.wav	SAD	SAD
10003	Female	20010	Female	F_02_MONIKA_S_10_NEUTRAL_1.wav	NEUTRAL	NEUTRAL
10003	Female	20008	Female	F_01_OISHI_S_9_NEUTRAL_5.wav	NEUTRAL	NEUTRAL
10003	Female	20012	Male	M_05_DURANTO_S_1_ANGRY_1.wav	ANGRY	ANGRY
10003	Female	20017	Female	F_06_SIMI_S_7_FEAR_3.wav	FEAR	FEAR
10003	Female	20003	Female	F_03_SMITA_S_9_SURPRISE_2.wav	SURPRISE	SURPRISE
10003	Female	20006	Male	M_01_BASHIR_S_4_FEAR_1.wav	FEAR	FEAR
10003	Female	20013	Female	F_09_CHAITY_S_5_SURPRISE_1.wav	ANGRY	SURPRISE
10003	Female	20002	Male	M_04_BIBHAS_S_2_NEUTRAL_2.wav	ANGRY	NEUTRAL
10003	Female	20002	Male	M_04_BIBHAS_S_4_HAPPY_4.wav	HAPPY	HAPPY
10003	Female	20004	Female	F_05_MOUNI_S_5_NEUTRAL_1.wav	NEUTRAL	NEUTRAL
10003	Female	20015	Male	M_02_NIPUN_S_3_ANGRY_3.wav	ANGRY	ANGRY
10003	Female	20008	Female	F_01_OISHI_S_5_ANGRY_5.wav	ANGRY	ANGRY
10003	Female	20020	Female	F_04_SWARNALI_S_10_ANGRY_1.wav	ANGRY	ANGRY
10003	Female	20010	Female	F_02_MONIKA_S_6_ANGRY_5.wav	ANGRY	ANGRY
10003	Female	20012	Male	M_05_DURANTO_S_8_HAPPY_3.wav	HAPPY	HAPPY
10003	Female	20008	Female	F_01_OISHI_S_4_HAPPY_2.wav	HAPPY	HAPPY
10003	Female	20009	Female	F_10_FAHMEE_S_7_FEAR_4.wav	SAD	FEAR
10003	Female	20010	Female	F_02_MONIKA_S_4_FEAR_2.wav	FEAR	FEAR
10003	Female	20007	Male	M_09_SHUMANTA_S_4_HAPPY_5.wav	HAPPY	HAPPY
10003	Female	20005	Male	M_07_SIBLY_S_1_SURPRISE_3.wav	SURPRISE	SURPRISE
10003	Female	20016	Female	F_07_TITHI_S_4_ANGRY_5.wav	ANGRY	ANGRY
10003	Female	20018	Male	M_10_EVAN_S_8_HAPPY_5.wav	HAPPY	HAPPY
10003	Female	20014	Female	F_08_JOYEETA_S_4_SURPRISE_2.wav	SURPRISE	SURPRISE
10003	Female	20012	Male	M_05_DURANTO_S_7_FEAR_5.wav	FEAR	FEAR
10003	Female	20016	Female	F_07_TITHI_S_4_SAD_2.wav	SAD	SAD
10003	Female	20010	Female	F_02_MONIKA_S_9_ANGRY_4.wav	ANGRY	ANGRY
10003	Female	20020	Female	F_04_SWARNALI_S_6_NEUTRAL_3.wav	NEUTRAL	NEUTRAL
10003	Female	20006	Male	M_01_BASHIR_S_10_SURPRISE_4.wav	SURPRISE	SURPRISE
10003	Female	20007	Male	M_09_SHUMANTA_S_5_HAPPY_4.wav	HAPPY	HAPPY
10003	Female	20001	Male	M_03_ILIAS_S_10_ANGRY_5.wav	ANGRY	ANGRY
10003	Female	20008	Female	F_01_OISHI_S_7_SURPRISE_4.wav	SURPRISE	SURPRISE
10003	Female	20002	Male	M_04_BIBHAS_S_4_SAD_5.wav	NEUTRAL	SAD
10003	Female	20008	Female	F_01_OISHI_S_8_SURPRISE_5.wav	SURPRISE	SURPRISE
10003	Female	20019	Male	M_06_SHUKANTO_S_8_FEAR_5.wav	FEAR	FEAR
10003	Female	20011	Male	M_08_PRASUN_S_8_SAD_5.wav	SAD	SAD
10003	Female	20011	Male	M_08_PRASUN_S_2_SURPRISE_4.wav	HAPPY	SURPRISE
10003	Female	20013	Female	F_09_CHAITY_S_1_HAPPY_1.wav	HAPPY	HAPPY
10003	Female	20010	Female	F_02_MONIKA_S_2_SURPRISE_3].wav	SURPRISE	SURPRISE
10003	Female	20002	Male	M_04_BIBHAS_S_6_SAD_2.wav	SAD	SAD
10003	Female	20011	Male	M_08_PRASUN_S_10_SAD_2.wav	SAD	SAD
10003	Female	20016	Female	F_07_TITHI_S_9_ANGRY_4.wav	ANGRY	ANGRY
10003	Female	20001	Male	M_03_ILIAS_S_6_SURPRISE_2.wav	SURPRISE	SURPRISE
10003	Female	20008	Female	F_01_OISHI_S_8_FEAR_5.wav	FEAR	FEAR
10003	Female	20014	Female	F_08_JOYEETA_S_9_HAPPY_4.wav	HAPPY	HAPPY
10003	Female	20010	Female	F_02_MONIKA_S_1_NEUTRAL_5.wav	NEUTRAL	NEUTRAL
10003	Female	20009	Female	F_10_FAHMEE_S_6_FEAR_5.wav	SURPRISE	FEAR
10003	Female	20007	Male	M_09_SHUMANTA_S_3_ANGRY_4.wav	ANGRY	ANGRY
10003	Female	20008	Female	F_01_OISHI_S_6_HAPPY_4.wav	HAPPY	HAPPY
10003	Female	20020	Female	F_04_SWARNALI_S_6_SURPRISE_2.wav	SURPRISE	SURPRISE
10003	Female	20002	Male	M_04_BIBHAS_S_9_NEUTRAL_4.wav	NEUTRAL	NEUTRAL
10003	Female	20014	Female	F_08_JOYEETA_S_5_SAD_3.wav	SAD	SAD
10003	Female	20018	Male	M_10_EVAN_S_4_ANGRY_2.wav	ANGRY	ANGRY
10003	Female	20013	Female	F_09_CHAITY_S_2_HAPPY_3.wav	HAPPY	HAPPY
10003	Female	20001	Male	M_03_ILIAS_S_4_SAD_5.wav	SAD	SAD
10003	Female	20007	Male	M_09_SHUMANTA_S_5_SAD_5.wav	SAD	SAD
10003	Female	20010	Female	F_02_MONIKA_S_6_HAPPY_1.wav	HAPPY	HAPPY
10003	Female	20018	Male	M_10_EVAN_S_5_SURPRISE_5.wav	SURPRISE	SURPRISE
10003	Female	20008	Female	F_01_OISHI_S_10_FEAR_5.wav	FEAR	FEAR
10003	Female	20016	Female	F_07_TITHI_S_1_HAPPY_5.wav	HAPPY	HAPPY
10003	Female	20012	Male	M_05_DURANTO_S_7_SURPRISE_2.wav	SURPRISE	SURPRISE
10003	Female	20013	Female	F_09_CHAITY_S_9_SAD_2.wav	SAD	SAD
10003	Female	20004	Female	F_05_MOUNI_S_1_SURPRISE_4.wav	SURPRISE	SURPRISE
10003	Female	20010	Female	F_02_MONIKA_S_5_ANGRY_1.wav	ANGRY	ANGRY
10003	Female	20006	Male	M_01_BASHIR_S_9_NEUTRAL_1.wav	NEUTRAL	NEUTRAL
10003	Female	20019	Male	M_06_SHUKANTO_S_9_SURPRISE_5.wav	SURPRISE	SURPRISE
10003	Female	20015	Male	M_02_NIPUN_S_1_SAD_2.wav	FEAR	SAD
10003	Female	20003	Female	F_03_SMITA_S_6_SURPRISE_4.wav	SURPRISE	SURPRISE
10003	Female	20008	Female	F_01_OISHI_S_3_ANGRY_2.wav	ANGRY	ANGRY
10003	Female	20004	Female	F_05_MOUNI_S_2_FEAR_3.wav	FEAR	FEAR
10004	Male	20008	Female	F_01_OISHI_S_6_FEAR_5.wav	FEAR	FEAR
10004	Male	20016	Female	F_07_TITHI_S_2_ANGRY_4.wav	ANGRY	ANGRY
10004	Male	20007	Male	M_09_SHUMANTA_S_6_HAPPY_2.wav	HAPPY	HAPPY
10004	Male	20016	Female	F_07_TITHI_S_7_ANGRY_2.wav	ANGRY	ANGRY
10004	Male	20012	Male	M_05_DURANTO_S_6_SURPRISE_5.wav	SURPRISE	SURPRISE
10004	Male	20018	Male	M_10_EVAN_S_9_HAPPY_4.wav	HAPPY	HAPPY
10004	Male	20020	Female	F_04_SWARNALI_S_9_SURPRISE_2.wav	SURPRISE	SURPRISE
10004	Male	20008	Female	F_01_OISHI_S_8_NEUTRAL_3.wav	NEUTRAL	NEUTRAL
10004	Male	20008	Female	F_01_OISHI_S_9_NEUTRAL_3.wav	NEUTRAL	NEUTRAL
10004	Male	20004	Female	F_05_MOUNI_S_1_SAD_1.wav	SAD	SAD
10004	Male	20004	Female	F_05_MOUNI_S_8_ANGRY_5.wav	ANGRY	ANGRY
10004	Male	20009	Female	F_10_FAHMEE_S_10_SURPRISE_3.wav	SURPRISE	SURPRISE
10004	Male	20003	Female	F_03_SMITA_S_4_SURPRISE_3.wav	HAPPY	SURPRISE
10004	Male	20007	Male	M_09_SHUMANTA_S_2_HAPPY_2.wav	SAD	HAPPY
10004	Male	20006	Male	M_01_BASHIR_S_1_NEUTRAL_3.wav	NEUTRAL	NEUTRAL
10004	Male	20012	Male	M_05_DURANTO_S_10_NEUTRAL_4.wav	NEUTRAL	NEUTRAL
10004	Male	20018	Male	M_10_EVAN_S_7_HAPPY_2.wav	HAPPY	HAPPY
10004	Male	20008	Female	F_01_OISHI_S_4_HAPPY_5.wav	SAD	HAPPY
10004	Male	20019	Male	M_06_SHUKANTO_S_9_HAPPY_2.wav	HAPPY	HAPPY
10004	Male	20013	Female	F_09_CHAITY_S_4_NEUTRAL_1.wav	SAD	NEUTRAL
10004	Male	20006	Male	M_01_BASHIR_S_3_NEUTRAL_1.wav	NEUTRAL	NEUTRAL
10004	Male	20006	Male	M_01_BASHIR_S_10_ANGRY_3.wav	ANGRY	ANGRY
10004	Male	20005	Male	M_07_SIBLY_S_5_ANGRY_3.wav	ANGRY	ANGRY
10004	Male	20016	Female	F_07_TITHI_S_9_NEUTRAL_5.wav	NEUTRAL	NEUTRAL
10004	Male	20014	Female	F_08_JOYEETA_S_9_FEAR_3.wav	FEAR	FEAR
10004	Male	20002	Male	M_04_BIBHAS_S_8_ANGRY_3.wav	ANGRY	ANGRY
10004	Male	20013	Female	F_09_CHAITY_S_2_SAD_5.wav	SAD	SAD
10004	Male	20001	Male	M_03_ILIAS_S_3_SURPRISE_1.wav	SURPRISE	SURPRISE
10004	Male	20005	Male	M_07_SIBLY_S_10_FEAR_5.wav	FEAR	FEAR
10004	Male	20020	Female	F_04_SWARNALI_S_7_SURPRISE_1.wav	SURPRISE	SURPRISE
10004	Male	20006	Male	M_01_BASHIR_S_8_HAPPY_5.wav	HAPPY	HAPPY
10004	Male	20013	Female	F_09_CHAITY_S_10_FEAR_1.wav	SAD	FEAR
10004	Male	20007	Male	M_09_SHUMANTA_S_4_HAPPY_1.wav	HAPPY	HAPPY
10004	Male	20009	Female	F_10_FAHMEE_S_8_NEUTRAL_5.wav	NEUTRAL	NEUTRAL
10004	Male	20004	Female	F_05_MOUNI_S_2_NEUTRAL_3.wav	NEUTRAL	NEUTRAL
10004	Male	20016	Female	F_07_TITHI_S_2_SURPRISE_5.wav	SURPRISE	SURPRISE
10004	Male	20008	Female	F_01_OISHI_S_5_SAD_5.wav	SAD	SAD
10004	Male	20002	Male	M_04_BIBHAS_S_1_HAPPY_1.wav	SURPRISE	HAPPY
10004	Male	20013	Female	F_09_CHAITY_S_9_HAPPY_4.wav	SAD	HAPPY
10004	Male	20019	Male	M_06_SHUKANTO_S_2_ANGRY_4.wav	ANGRY	ANGRY
10004	Male	20012	Male	M_05_DURANTO_S_8_HAPPY_5.wav	HAPPY	HAPPY
10004	Male	20008	Female	F_01_OISHI_S_8_ANGRY_1.wav	FEAR	ANGRY
10004	Male	20017	Female	F_06_SIMI_S_8_SAD_4.wav	SAD	SAD
10004	Male	20007	Male	M_09_SHUMANTA_S_8_HAPPY_3.wav	HAPPY	HAPPY
10004	Male	20017	Female	F_06_SIMI_S_1_SURPRISE_5.wav	SURPRISE	SURPRISE
10004	Male	20017	Female	F_06_SIMI_S_10_FEAR_1.wav	FEAR	FEAR
10004	Male	20020	Female	F_04_SWARNALI_S_6_FEAR_3.wav	SAD	FEAR
10004	Male	20018	Male	M_10_EVAN_S_3_SURPRISE_5.wav	SURPRISE	SURPRISE
10004	Male	20014	Female	F_08_JOYEETA_S_1_FEAR_4.wav	FEAR	FEAR
10004	Male	20019	Male	M_06_SHUKANTO_S_9_ANGRY_3.wav	ANGRY	ANGRY
10004	Male	20001	Male	M_03_ILIAS_S_5_HAPPY_5.wav	HAPPY	HAPPY
10004	Male	20007	Male	M_09_SHUMANTA_S_3_HAPPY_3.wav	HAPPY	HAPPY
10004	Male	20010	Female	F_02_MONIKA_S_8_NEUTRAL_4.wav	NEUTRAL	NEUTRAL
10004	Male	20003	Female	F_03_SMITA_S_7_ANGRY_3.wav	ANGRY	ANGRY
10004	Male	20012	Male	M_05_DURANTO_S_9_ANGRY_4.wav	ANGRY	ANGRY
10004	Male	20013	Female	F_09_CHAITY_S_8_HAPPY_4.wav	HAPPY	HAPPY
10004	Male	20006	Male	M_01_BASHIR_S_10_HAPPY_5.wav	HAPPY	HAPPY
10004	Male	20009	Female	F_10_FAHMEE_S_6_SURPRISE_5.wav	SURPRISE	SURPRISE
10004	Male	20008	Female	F_01_OISHI_S_3_ANGRY_4.wav	ANGRY	ANGRY
10004	Male	20010	Female	F_02_MONIKA_S_2_ANGRY_1.wav	ANGRY	ANGRY
10004	Male	20002	Male	M_04_BIBHAS_S_9_SAD_5.wav	SAD	SAD
10004	Male	20004	Female	F_05_MOUNI_S_5_SAD_1.wav	SAD	SAD
10004	Male	20004	Female	F_05_MOUNI_S_3_HAPPY_3.wav	HAPPY	HAPPY
10004	Male	20012	Male	M_05_DURANTO_S_1_SURPRISE_4.wav	SURPRISE	SURPRISE
10004	Male	20019	Male	M_06_SHUKANTO_S_8_NEUTRAL_2.wav	NEUTRAL	NEUTRAL
10004	Male	20012	Male	M_05_DURANTO_S_7_NEUTRAL_4.wav	NEUTRAL	NEUTRAL
10004	Male	20011	Male	M_08_PRASUN_S_6_HAPPY_1.wav	SAD	HAPPY
10004	Male	20006	Male	M_01_BASHIR_S_1_FEAR_2.wav	FEAR	FEAR
10004	Male	20018	Male	M_10_EVAN_S_3_HAPPY_5.wav	HAPPY	HAPPY
10004	Male	20012	Male	M_05_DURANTO_S_4_SURPRISE_3.wav	FEAR	SURPRISE
10004	Male	20010	Female	F_02_MONIKA_S_10_HAPPY_3.wav	HAPPY	HAPPY
10004	Male	20018	Male	M_10_EVAN_S_2_NEUTRAL_3.wav	NEUTRAL	NEUTRAL
10004	Male	20002	Male	M_04_BIBHAS_S_7_FEAR_4.wav	FEAR	FEAR
10004	Male	20008	Female	F_01_OISHI_S_3_SURPRISE_1.wav	SURPRISE	SURPRISE
10004	Male	20020	Female	F_04_SWARNALI_S_10_NEUTRAL_1.wav	NEUTRAL	NEUTRAL
10004	Male	20014	Female	F_08_JOYEETA_S_2_HAPPY_5.wav	HAPPY	HAPPY
10004	Male	20005	Male	M_07_SIBLY_S_8_SURPRISE_2.wav	SURPRISE	SURPRISE
10004	Male	20015	Male	M_02_NIPUN_S_3_ANGRY_4.wav	ANGRY	ANGRY
10004	Male	20012	Male	M_05_DURANTO_S_8_NEUTRAL_3.wav	NEUTRAL	NEUTRAL
10004	Male	20017	Female	F_06_SIMI_S_3_FEAR_5.wav	SAD	FEAR
10004	Male	20019	Male	M_06_SHUKANTO_S_5_SAD_1.wav	SAD	SAD
10004	Male	20012	Male	M_05_DURANTO_S_2_SAD_5.wav	SAD	SAD
10004	Male	20012	Male	M_05_DURANTO_S_6_ANGRY_4.wav	ANGRY	ANGRY
10004	Male	20018	Male	M_10_EVAN_S_9_ANGRY_5.wav	ANGRY	ANGRY
10004	Male	20010	Female	F_02_MONIKA_S_1_HAPPY_5.wav	HAPPY	HAPPY
10004	Male	20019	Male	M_06_SHUKANTO_S_7_NEUTRAL_3.wav	NEUTRAL	NEUTRAL
10004	Male	20008	Female	F_01_OISHI_S_1_SAD_5.wav	SAD	SAD
10004	Male	20020	Female	F_04_SWARNALI_S_9_ANGRY_2.wav	ANGRY	ANGRY
10004	Male	20003	Female	F_03_SMITA_S_4_FEAR_1.wav	FEAR	FEAR
10004	Male	20005	Male	M_07_SIBLY_S_7_ANGRY_3.wav	ANGRY	ANGRY
10004	Male	20019	Male	M_06_SHUKANTO_S_8_SAD_4.wav	HAPPY	SAD
10004	Male	20002	Male	M_04_BIBHAS_S_2_SAD_5.wav	ANGRY	SAD
10004	Male	20014	Female	F_08_JOYEETA_S_10_SAD_3.wav	FEAR	SAD
10004	Male	20001	Male	M_03_ILIAS_S_9_NEUTRAL_5.wav	NEUTRAL	NEUTRAL
10004	Male	20003	Female	F_03_SMITA_S_5_SURPRISE_1.wav	NEUTRAL	SURPRISE
10004	Male	20013	Female	F_09_CHAITY_S_5_SURPRISE_5.wav	SURPRISE	SURPRISE
10004	Male	20012	Male	M_05_DURANTO_S_9_FEAR_4.wav	FEAR	FEAR
10004	Male	20011	Male	M_08_PRASUN_S_1_ANGRY_1.wav	ANGRY	ANGRY
10004	Male	20020	Female	F_04_SWARNALI_S_7_ANGRY_5.wav	ANGRY	ANGRY
10004	Male	20001	Male	M_03_ILIAS_S_4_FEAR_2.wav	FEAR	FEAR
10004	Male	20003	Female	F_03_SMITA_S_7_SURPRISE_4.wav	NEUTRAL	SURPRISE
10004	Male	20019	Male	M_06_SHUKANTO_S_2_SAD_1.wav	SAD	SAD
10004	Male	20014	Female	F_08_JOYEETA_S_10_ANGRY_5.wav	ANGRY	ANGRY
10004	Male	20006	Male	M_01_BASHIR_S_8_SURPRISE_1.wav	FEAR	SURPRISE
10004	Male	20013	Female	F_09_CHAITY_S_2_FEAR_3.wav	SAD	FEAR
10004	Male	20008	Female	F_01_OISHI_S_3_FEAR_5.wav	FEAR	FEAR
10004	Male	20014	Female	F_08_JOYEETA_S_8_SURPRISE_4.wav	SURPRISE	SURPRISE
10004	Male	20009	Female	F_10_FAHMEE_S_3_SURPRISE_1.wav	SURPRISE	SURPRISE
10004	Male	20016	Female	F_07_TITHI_S_7_FEAR_2.wav	FEAR	FEAR
10004	Male	20020	Female	F_04_SWARNALI_S_5_SAD_4.wav	SAD	SAD
10004	Male	20019	Male	M_06_SHUKANTO_S_1_SAD_4.wav	SAD	SAD
10004	Male	20010	Female	F_02_MONIKA_S_9_HAPPY_2.wav	HAPPY	HAPPY
10004	Male	20017	Female	F_06_SIMI_S_6_FEAR_1.wav	FEAR	FEAR
10004	Male	20014	Female	F_08_JOYEETA_S_5_SURPRISE_3.wav	NEUTRAL	SURPRISE
10004	Male	20007	Male	M_09_SHUMANTA_S_2_SURPRISE_5.wav	ANGRY	SURPRISE
10004	Male	20001	Male	M_03_ILIAS_S_6_ANGRY_5.wav	ANGRY	ANGRY
10004	Male	20001	Male	M_03_ILIAS_S_8_FEAR_2.wav	FEAR	FEAR
10004	Male	20001	Male	M_03_ILIAS_S_7_HAPPY_2.wav	HAPPY	HAPPY
10004	Male	20015	Male	M_02_NIPUN_S_1_FEAR_1.wav	FEAR	FEAR
10004	Male	20007	Male	M_09_SHUMANTA_S_5_SURPRISE_5.wav	SURPRISE	SURPRISE
10004	Male	20009	Female	F_10_FAHMEE_S_1_ANGRY_3.wav	ANGRY	ANGRY
10004	Male	20002	Male	M_04_BIBHAS_S_6_NEUTRAL_2.wav	NEUTRAL	NEUTRAL
10004	Male	20005	Male	M_07_SIBLY_S_9_HAPPY_3.wav	HAPPY	HAPPY
10004	Male	20005	Male	M_07_SIBLY_S_8_ANGRY_3.wav	ANGRY	ANGRY
10004	Male	20010	Female	F_02_MONIKA_S_4_SURPRISE_5.wav	SURPRISE	SURPRISE
10004	Male	20018	Male	M_10_EVAN_S_10_SURPRISE_2.wav	FEAR	SURPRISE
10004	Male	20016	Female	F_07_TITHI_S_10_NEUTRAL_3.wav	NEUTRAL	NEUTRAL
10004	Male	20009	Female	F_10_FAHMEE_S_3_FEAR_3.wav	SAD	FEAR
10004	Male	20008	Female	F_01_OISHI_S_2_SAD_3.wav	SAD	SAD
10004	Male	20014	Female	F_08_JOYEETA_S_7_HAPPY_1.wav	HAPPY	HAPPY
10004	Male	20013	Female	F_09_CHAITY_S_4_ANGRY_2.wav	ANGRY	ANGRY
10004	Male	20010	Female	F_02_MONIKA_S_4_NEUTRAL_3.wav	NEUTRAL	NEUTRAL
10004	Male	20015	Male	M_02_NIPUN_S_9_FEAR_4.wav	FEAR	FEAR
10004	Male	20010	Female	F_02_MONIKA_S_3_ANGRY_3.wav	ANGRY	ANGRY
10004	Male	20011	Male	M_08_PRASUN_S_10_NEUTRAL_3.wav	NEUTRAL	NEUTRAL
10004	Male	20016	Female	F_07_TITHI_S_3_SURPRISE_3.wav	SURPRISE	SURPRISE
10004	Male	20009	Female	F_10_FAHMEE_S_9_HAPPY_1.wav	HAPPY	HAPPY
10004	Male	20015	Male	M_02_NIPUN_S_5_SAD_1.wav	SAD	SAD
10004	Male	20015	Male	M_02_NIPUN_S_4_SURPRISE_2.wav	ANGRY	SURPRISE
10004	Male	20019	Male	M_06_SHUKANTO_S_4_ANGRY_1.wav	ANGRY	ANGRY
10004	Male	20020	Female	F_04_SWARNALI_S_8_FEAR_4.wav	FEAR	FEAR
10004	Male	20020	Female	F_04_SWARNALI_S_9_SAD_1.wav	SAD	SAD
10004	Male	20012	Male	M_05_DURANTO_S_2_SURPRISE_5.wav	SURPRISE	SURPRISE
10004	Male	20001	Male	M_03_ILIAS_S_10_SURPRISE_4.wav	FEAR	SURPRISE
10004	Male	20007	Male	M_09_SHUMANTA_S_9_SAD_2.wav	SAD	SAD
10004	Male	20020	Female	F_04_SWARNALI_S_4_FEAR_2.wav	FEAR	FEAR
10004	Male	20018	Male	M_10_EVAN_S_4_HAPPY_2.wav	HAPPY	HAPPY
10004	Male	20001	Male	M_03_ILIAS_S_10_FEAR_4.wav	SAD	FEAR
10004	Male	20003	Female	F_03_SMITA_S_1_SURPRISE_2.wav	SURPRISE	SURPRISE
10004	Male	20010	Female	F_02_MONIKA_S_7_NEUTRAL_3.wav	NEUTRAL	NEUTRAL
10004	Male	20013	Female	F_09_CHAITY_S_6_SURPRISE_3.wav	SURPRISE	SURPRISE
10004	Male	20016	Female	F_07_TITHI_S_1_ANGRY_1.wav	ANGRY	ANGRY
10004	Male	20018	Male	M_10_EVAN_S_1_SURPRISE_4.wav	SURPRISE	SURPRISE
10004	Male	20010	Female	F_02_MONIKA_S_5_HAPPY_5.wav	NEUTRAL	HAPPY
10004	Male	20008	Female	F_01_OISHI_S_7_NEUTRAL_5.wav	NEUTRAL	NEUTRAL
10004	Male	20020	Female	F_04_SWARNALI_S_8_SAD_3.wav	SAD	SAD
10004	Male	20001	Male	M_03_ILIAS_S_2_ANGRY_2.wav	ANGRY	ANGRY
10004	Male	20018	Male	M_10_EVAN_S_7_SAD_5.wav	SAD	SAD
10004	Male	20002	Male	M_04_BIBHAS_S_5_SURPRISE_3.wav	SURPRISE	SURPRISE
10004	Male	20003	Female	F_03_SMITA_S_3_FEAR_2.wav	SAD	FEAR
10004	Male	20015	Male	M_02_NIPUN_S_2_NEUTRAL_4.wav	NEUTRAL	NEUTRAL
10004	Male	20017	Female	F_06_SIMI_S_8_ANGRY_1.wav	ANGRY	ANGRY
10004	Male	20012	Male	M_05_DURANTO_S_3_NEUTRAL_5.wav	NEUTRAL	NEUTRAL
10004	Male	20008	Female	F_01_OISHI_S_10_SURPRISE_2.wav	SURPRISE	SURPRISE
10004	Male	20003	Female	F_03_SMITA_S_6_HAPPY_1.wav	HAPPY	HAPPY
10004	Male	20005	Male	M_07_SIBLY_S_3_HAPPY_5.wav	NEUTRAL	HAPPY
10004	Male	20002	Male	M_04_BIBHAS_S_10_HAPPY_5.wav	HAPPY	HAPPY
10004	Male	20005	Male	M_07_SIBLY_S_2_ANGRY_1.wav	ANGRY	ANGRY
10004	Male	20017	Female	F_06_SIMI_S_6_SURPRISE_5.wav	SURPRISE	SURPRISE
10004	Male	20013	Female	F_09_CHAITY_S_1_SAD_2.wav	SAD	SAD
10004	Male	20008	Female	F_01_OISHI_S_1_NEUTRAL_1.wav	NEUTRAL	NEUTRAL
10004	Male	20006	Male	M_01_BASHIR_S_7_HAPPY_1.wav	HAPPY	HAPPY
10004	Male	20017	Female	F_06_SIMI_S_5_HAPPY_2.wav	SAD	HAPPY
10004	Male	20015	Male	M_02_NIPUN_S_6_NEUTRAL_1.wav	NEUTRAL	NEUTRAL
10004	Male	20003	Female	F_03_SMITA_S_2_HAPPY_5.wav	HAPPY	HAPPY
10004	Male	20004	Female	F_05_MOUNI_S_5_ANGRY_2.wav	ANGRY	ANGRY
10004	Male	20019	Male	M_06_SHUKANTO_S_3_FEAR_3.wav	SAD	FEAR
10004	Male	20006	Male	M_01_BASHIR_S_4_FEAR_5.wav	FEAR	FEAR
10004	Male	20009	Female	F_10_FAHMEE_S_4_NEUTRAL_5.wav	NEUTRAL	NEUTRAL
10004	Male	20001	Male	M_03_ILIAS_S_4_SAD_1.wav	SAD	SAD
10004	Male	20009	Female	F_10_FAHMEE_S_9_SAD_3.wav	SAD	SAD
10004	Male	20010	Female	F_02_MONIKA_S_3_SAD_3.wav	SAD	SAD
10004	Male	20009	Female	F_10_FAHMEE_S_5_NEUTRAL_1.wav	NEUTRAL	NEUTRAL
10004	Male	20001	Male	M_03_ILIAS_S_1_HAPPY_4.wav	SURPRISE	HAPPY
10004	Male	20018	Male	M_10_EVAN_S_6_SAD_1.wav	SAD	SAD
10004	Male	20008	Female	F_01_OISHI_S_7_HAPPY_3.wav	HAPPY	HAPPY
10004	Male	20001	Male	M_03_ILIAS_S_3_HAPPY_1.wav	HAPPY	HAPPY
10004	Male	20013	Female	F_09_CHAITY_S_6_NEUTRAL_3.wav	NEUTRAL	NEUTRAL
10004	Male	20011	Male	M_08_PRASUN_S_4_NEUTRAL_2.wav	NEUTRAL	NEUTRAL
10004	Male	20007	Male	M_09_SHUMANTA_S_10_NEUTRAL_5.wav	NEUTRAL	NEUTRAL
10004	Male	20017	Female	F_06_SIMI_S_8_FEAR_1.wav	FEAR	FEAR
10004	Male	20005	Male	M_07_SIBLY_S_7_FEAR_5.wav	FEAR	FEAR
10004	Male	20007	Male	M_09_SHUMANTA_S_10_SURPRISE_1.wav	SURPRISE	SURPRISE
10004	Male	20008	Female	F_01_OISHI_S_5_HAPPY_1.wav	SAD	HAPPY
10004	Male	20017	Female	F_06_SIMI_S_9_SAD_1.wav	SAD	SAD
10004	Male	20015	Male	M_02_NIPUN_S_10_NEUTRAL_1.wav	NEUTRAL	NEUTRAL
10004	Male	20014	Female	F_08_JOYEETA_S_4_SAD_2.wav	NEUTRAL	SAD
10004	Male	20012	Male	M_05_DURANTO_S_7_SURPRISE_5.wav	SURPRISE	SURPRISE
10004	Male	20018	Male	M_10_EVAN_S_8_HAPPY_3.wav	HAPPY	HAPPY
10004	Male	20016	Female	F_07_TITHI_S_1_HAPPY_3.wav	SAD	HAPPY
10004	Male	20005	Male	M_07_SIBLY_S_6_NEUTRAL_2.wav	NEUTRAL	NEUTRAL
10004	Male	20013	Female	F_09_CHAITY_S_1_FEAR_4.wav	FEAR	FEAR
10004	Male	20006	Male	M_01_BASHIR_S_5_FEAR_1.wav	FEAR	FEAR
10004	Male	20011	Male	M_08_PRASUN_S_8_HAPPY_1.wav	HAPPY	HAPPY
10004	Male	20013	Female	F_09_CHAITY_S_7_SURPRISE_4.wav	SURPRISE	SURPRISE
10004	Male	20019	Male	M_06_SHUKANTO_S_1_HAPPY_5.wav	NEUTRAL	HAPPY
10004	Male	20004	Female	F_05_MOUNI_S_9_NEUTRAL_3.wav	NEUTRAL	NEUTRAL
10004	Male	20016	Female	F_07_TITHI_S_8_SAD_5.wav	SAD	SAD
10004	Male	20017	Female	F_06_SIMI_S_4_SAD_4.wav	SAD	SAD
10004	Male	20011	Male	M_08_PRASUN_S_3_SURPRISE_3.wav	SURPRISE	SURPRISE
10004	Male	20011	Male	M_08_PRASUN_S_7_NEUTRAL_5.wav	NEUTRAL	NEUTRAL
10004	Male	20016	Female	F_07_TITHI_S_7_SURPRISE_3.wav	SURPRISE	SURPRISE
10004	Male	20012	Male	M_05_DURANTO_S_1_ANGRY_3.wav	ANGRY	ANGRY
10004	Male	20002	Male	M_04_BIBHAS_S_7_ANGRY_1.wav	ANGRY	ANGRY
10004	Male	20014	Female	F_08_JOYEETA_S_8_FEAR_5.wav	FEAR	FEAR
10004	Male	20018	Male	M_10_EVAN_S_5_FEAR_1.wav	FEAR	FEAR
10004	Male	20007	Male	M_09_SHUMANTA_S_7_HAPPY_3.wav	HAPPY	HAPPY
10004	Male	20009	Female	F_10_FAHMEE_S_2_HAPPY_2.wav	HAPPY	HAPPY
10004	Male	20011	Male	M_08_PRASUN_S_2_ANGRY_1.wav	ANGRY	ANGRY
10004	Male	20003	Female	F_03_SMITA_S_8_SAD_1.wav	FEAR	SAD
10004	Male	20006	Male	M_01_BASHIR_S_5_SURPRISE_4.wav	SURPRISE	SURPRISE
10004	Male	20009	Female	F_10_FAHMEE_S_2_SAD_2.wav	NEUTRAL	SAD
10004	Male	20005	Male	M_07_SIBLY_S_2_NEUTRAL_1.wav	NEUTRAL	NEUTRAL
10004	Male	20014	Female	F_08_JOYEETA_S_3_SURPRISE_5.wav	SURPRISE	SURPRISE
10004	Male	20017	Female	F_06_SIMI_S_1_HAPPY_1.wav	SAD	HAPPY
10004	Male	20011	Male	M_08_PRASUN_S_5_HAPPY_2.wav	HAPPY	HAPPY
10004	Male	20017	Female	F_06_SIMI_S_3_SURPRISE_4.wav	SURPRISE	SURPRISE
10004	Male	20007	Male	M_09_SHUMANTA_S_6_NEUTRAL_5.wav	NEUTRAL	NEUTRAL
10004	Male	20011	Male	M_08_PRASUN_S_1_FEAR_2.wav	FEAR	FEAR
10004	Male	20006	Male	M_01_BASHIR_S_5_SAD_5.wav	SAD	SAD
10004	Male	20001	Male	M_03_ILIAS_S_2_HAPPY_5.wav	HAPPY	HAPPY
10004	Male	20003	Female	F_03_SMITA_S_1_FEAR_3.wav	FEAR	FEAR
10004	Male	20014	Female	F_08_JOYEETA_S_6_SAD_2.wav	SAD	SAD
10004	Male	20008	Female	F_01_OISHI_S_6_SURPRISE_1.wav	SAD	SURPRISE
10004	Male	20002	Male	M_04_BIBHAS_S_4_ANGRY_2.wav	ANGRY	ANGRY
10004	Male	20004	Female	F_05_MOUNI_S_10_NEUTRAL_1.wav	NEUTRAL	NEUTRAL
10004	Male	20015	Male	M_02_NIPUN_S_1_FEAR_3.wav	FEAR	FEAR
10004	Male	20006	Male	M_01_BASHIR_S_7_ANGRY_2.wav	ANGRY	ANGRY
10004	Male	20005	Male	M_07_SIBLY_S_10_NEUTRAL_3.wav	NEUTRAL	NEUTRAL
10004	Male	20009	Female	F_10_FAHMEE_S_1_SAD_3.wav	SAD	SAD
10005	Female	20005	Male	M_07_SIBLY_S_5_HAPPY_2.wav	HAPPY	HAPPY
10005	Female	20004	Female	F_05_MOUNI_S_9_FEAR_4.wav	FEAR	FEAR
10005	Female	20018	Male	M_10_EVAN_S_6_SURPRISE_4.wav	ANGRY	SURPRISE
10005	Female	20014	Female	F_08_JOYEETA_S_5_SAD_5.wav	NEUTRAL	SAD
10005	Female	20015	Male	M_02_NIPUN_S_7_ANGRY_1.wav	ANGRY	ANGRY
10005	Female	20006	Male	M_01_BASHIR_S_7_SAD_1.wav	SAD	SAD
10005	Female	20007	Male	M_09_SHUMANTA_S_8_HAPPY_4.wav	HAPPY	HAPPY
10005	Female	20017	Female	F_06_SIMI_S_4_FEAR_1.wav	FEAR	FEAR
10005	Female	20004	Female	F_05_MOUNI_S_4_SURPRISE_3.wav	HAPPY	SURPRISE
10005	Female	20006	Male	M_01_BASHIR_S_10_SAD_5.wav	NEUTRAL	SAD
10005	Female	20017	Female	F_06_SIMI_S_2_ANGRY_3.wav	ANGRY	ANGRY
10005	Female	20003	Female	F_03_SMITA_S_4_ANGRY_3.wav	ANGRY	ANGRY
10005	Female	20012	Male	M_05_DURANTO_S_1_SAD_4.wav	NEUTRAL	SAD
10005	Female	20016	Female	F_07_TITHI_S_6_HAPPY_5.wav	SAD	HAPPY
10005	Female	20013	Female	F_09_CHAITY_S_5_NEUTRAL_5.wav	NEUTRAL	NEUTRAL
10005	Female	20020	Female	F_04_SWARNALI_S_3_SURPRISE_2.wav	SURPRISE	SURPRISE
10005	Female	20009	Female	F_10_FAHMEE_S_3_SAD_1.wav	SAD	SAD
10005	Female	20010	Female	F_02_MONIKA_S_3_SAD_1.wav	HAPPY	SAD
10005	Female	20005	Male	M_07_SIBLY_S_10_FEAR_2.wav	FEAR	FEAR
10005	Female	20010	Female	F_02_MONIKA_S_3_ANGRY_5.wav	ANGRY	ANGRY
10005	Female	20001	Male	M_03_ILIAS_S_1_SURPRISE_4.wav	SURPRISE	SURPRISE
10005	Female	20016	Female	F_07_TITHI_S_9_NEUTRAL_4.wav	NEUTRAL	NEUTRAL
10005	Female	20013	Female	F_09_CHAITY_S_10_FEAR_2.wav	SAD	FEAR
10005	Female	20011	Male	M_08_PRASUN_S_3_SURPRISE_1.wav	SURPRISE	SURPRISE
10005	Female	20012	Male	M_05_DURANTO_S_5_SURPRISE_2.wav	FEAR	SURPRISE
10005	Female	20006	Male	M_01_BASHIR_S_2_FEAR_5.wav	FEAR	FEAR
10005	Female	20020	Female	F_04_SWARNALI_S_4_FEAR_5.wav	NEUTRAL	FEAR
10005	Female	20013	Female	F_09_CHAITY_S_2_SURPRISE_3.wav	SURPRISE	SURPRISE
10005	Female	20003	Female	F_03_SMITA_S_8_SURPRISE_1.wav	SURPRISE	SURPRISE
10005	Female	20008	Female	F_01_OISHI_S_9_ANGRY_3.wav	ANGRY	ANGRY
10005	Female	20002	Male	M_04_BIBHAS_S_10_NEUTRAL_2.wav	NEUTRAL	NEUTRAL
10005	Female	20018	Male	M_10_EVAN_S_3_SURPRISE_4.wav	SURPRISE	SURPRISE
10005	Female	20005	Male	M_07_SIBLY_S_3_NEUTRAL_1.wav	SAD	NEUTRAL
10005	Female	20005	Male	M_07_SIBLY_S_9_NEUTRAL_3.wav	SAD	NEUTRAL
10005	Female	20012	Male	M_05_DURANTO_S_9_NEUTRAL_4.wav	NEUTRAL	NEUTRAL
10005	Female	20018	Male	M_10_EVAN_S_10_SURPRISE_5.wav	SURPRISE	SURPRISE
10005	Female	20004	Female	F_05_MOUNI_S_10_SURPRISE_5.wav	SURPRISE	SURPRISE
10005	Female	20019	Male	M_06_SHUKANTO_S_7_HAPPY_2.wav	HAPPY	HAPPY
10005	Female	20012	Male	M_05_DURANTO_S_6_SURPRISE_3.wav	SURPRISE	SURPRISE
10005	Female	20016	Female	F_07_TITHI_S_3_HAPPY_4.wav	HAPPY	HAPPY
10005	Female	20009	Female	F_10_FAHMEE_S_4_SURPRISE_4.wav	SURPRISE	SURPRISE
10005	Female	20020	Female	F_04_SWARNALI_S_6_ANGRY_4.wav	ANGRY	ANGRY
10005	Female	20015	Male	M_02_NIPUN_S_5_FEAR_2.wav	FEAR	FEAR
10005	Female	20013	Female	F_09_CHAITY_S_7_FEAR_3.wav	FEAR	FEAR
10005	Female	20014	Female	F_08_JOYEETA_S_8_HAPPY_3.wav	HAPPY	HAPPY
10005	Female	20008	Female	F_01_OISHI_S_3_FEAR_3.wav	FEAR	FEAR
10005	Female	20016	Female	F_07_TITHI_S_7_HAPPY_3.wav	HAPPY	HAPPY
10005	Female	20012	Male	M_05_DURANTO_S_8_FEAR_5.wav	NEUTRAL	FEAR
10005	Female	20007	Male	M_09_SHUMANTA_S_4_FEAR_2.wav	FEAR	FEAR
10005	Female	20008	Female	F_01_OISHI_S_9_SAD_3.wav	SAD	SAD
10005	Female	20012	Male	M_05_DURANTO_S_8_ANGRY_3.wav	NEUTRAL	ANGRY
10005	Female	20019	Male	M_06_SHUKANTO_S_6_ANGRY_2.wav	ANGRY	ANGRY
10005	Female	20014	Female	F_08_JOYEETA_S_6_SURPRISE_5.wav	SURPRISE	SURPRISE
10005	Female	20013	Female	F_09_CHAITY_S_5_FEAR_2.wav	NEUTRAL	FEAR
10005	Female	20014	Female	F_08_JOYEETA_S_4_NEUTRAL_5.wav	NEUTRAL	NEUTRAL
10005	Female	20007	Male	M_09_SHUMANTA_S_1_ANGRY_3.wav	ANGRY	ANGRY
10005	Female	20015	Male	M_02_NIPUN_S_4_SAD_3.wav	FEAR	SAD
10005	Female	20001	Male	M_03_ILIAS_S_5_FEAR_3.wav	FEAR	FEAR
10005	Female	20017	Female	F_06_SIMI_S_7_FEAR_4.wav	FEAR	FEAR
10005	Female	20011	Male	M_08_PRASUN_S_1_ANGRY_3.wav	ANGRY	ANGRY
10005	Female	20011	Male	M_08_PRASUN_S_5_HAPPY_1.wav	ANGRY	HAPPY
10005	Female	20011	Male	M_08_PRASUN_S_9_SAD_2.wav	SAD	SAD
10005	Female	20008	Female	F_01_OISHI_S_6_HAPPY_1.wav	SAD	HAPPY
10005	Female	20017	Female	F_06_SIMI_S_5_HAPPY_1.wav	HAPPY	HAPPY
10005	Female	20004	Female	F_05_MOUNI_S_1_HAPPY_1.wav	NEUTRAL	HAPPY
10005	Female	20007	Male	M_09_SHUMANTA_S_3_SURPRISE_1.wav	SURPRISE	SURPRISE
10005	Female	20010	Female	F_02_MONIKA_S_4_SAD_2.wav	SAD	SAD
10005	Female	20013	Female	F_09_CHAITY_S_4_SURPRISE_5.wav	NEUTRAL	SURPRISE
10005	Female	20015	Male	M_02_NIPUN_S_2_HAPPY_5.wav	HAPPY	HAPPY
10005	Female	20004	Female	F_05_MOUNI_S_3_SURPRISE_1.wav	SURPRISE	SURPRISE
10005	Female	20003	Female	F_03_SMITA_S_7_ANGRY_5.wav	ANGRY	ANGRY
10005	Female	20004	Female	F_05_MOUNI_S_9_NEUTRAL_1.wav	NEUTRAL	NEUTRAL
10005	Female	20013	Female	F_09_CHAITY_S_10_SURPRISE_4.wav	SURPRISE	SURPRISE
10005	Female	20008	Female	F_01_OISHI_S_5_NEUTRAL_4.wav	NEUTRAL	NEUTRAL
10005	Female	20010	Female	F_02_MONIKA_S_9_SAD_4.wav	HAPPY	SAD
10005	Female	20010	Female	F_02_MONIKA_S_9_NEUTRAL_2.wav	NEUTRAL	NEUTRAL
10005	Female	20012	Male	M_05_DURANTO_S_4_SAD_5.wav	NEUTRAL	SAD
10005	Female	20014	Female	F_08_JOYEETA_S_3_NEUTRAL_5.wav	NEUTRAL	NEUTRAL
10005	Female	20019	Male	M_06_SHUKANTO_S_5_FEAR_3.wav	FEAR	FEAR
10005	Female	20017	Female	F_06_SIMI_S_2_SURPRISE_3.wav	SURPRISE	SURPRISE
10005	Female	20009	Female	F_10_FAHMEE_S_4_ANGRY_4.wav	ANGRY	ANGRY
10005	Female	20002	Male	M_04_BIBHAS_S_10_ANGRY_5.wav	ANGRY	ANGRY
10005	Female	20005	Male	M_07_SIBLY_S_6_SURPRISE_2.wav	ANGRY	SURPRISE
10005	Female	20016	Female	F_07_TITHI_S_2_SURPRISE_1.wav	SURPRISE	SURPRISE
10005	Female	20007	Male	M_09_SHUMANTA_S_3_FEAR_4.wav	SAD	FEAR
10005	Female	20020	Female	F_04_SWARNALI_S_2_FEAR_5.wav	FEAR	FEAR
10005	Female	20019	Male	M_06_SHUKANTO_S_1_SAD_5.wav	NEUTRAL	SAD
10005	Female	20002	Male	M_04_BIBHAS_S_9_SAD_3.wav	NEUTRAL	SAD
10005	Female	20012	Male	M_05_DURANTO_S_2_FEAR_5.wav	NEUTRAL	FEAR
10005	Female	20001	Male	M_03_ILIAS_S_7_HAPPY_5.wav	HAPPY	HAPPY
10005	Female	20012	Male	M_05_DURANTO_S_9_SAD_4.wav	SAD	SAD
10005	Female	20014	Female	F_08_JOYEETA_S_9_SAD_3.wav	SAD	SAD
10005	Female	20003	Female	F_03_SMITA_S_5_NEUTRAL_4.wav	NEUTRAL	NEUTRAL
10005	Female	20018	Male	M_10_EVAN_S_6_HAPPY_5.wav	HAPPY	HAPPY
10005	Female	20013	Female	F_09_CHAITY_S_7_SURPRISE_2.wav	SURPRISE	SURPRISE
10005	Female	20002	Male	M_04_BIBHAS_S_3_NEUTRAL_2.wav	NEUTRAL	NEUTRAL
10005	Female	20019	Male	M_06_SHUKANTO_S_6_SAD_3.wav	NEUTRAL	SAD
10005	Female	20015	Male	M_02_NIPUN_S_8_ANGRY_3.wav	ANGRY	ANGRY
10005	Female	20006	Male	M_01_BASHIR_S_8_SAD_5.wav	SAD	SAD
10005	Female	20013	Female	F_09_CHAITY_S_1_ANGRY_1.wav	NEUTRAL	ANGRY
10005	Female	20019	Male	M_06_SHUKANTO_S_3_NEUTRAL_2.wav	NEUTRAL	NEUTRAL
10005	Female	20013	Female	F_09_CHAITY_S_3_SURPRISE_1.wav	SURPRISE	SURPRISE
10005	Female	20018	Male	M_10_EVAN_S_6_ANGRY_3.wav	ANGRY	ANGRY
10005	Female	20005	Male	M_07_SIBLY_S_2_SURPRISE_4.wav	ANGRY	SURPRISE
10005	Female	20020	Female	F_04_SWARNALI_S_6_NEUTRAL_4.wav	NEUTRAL	NEUTRAL
10005	Female	20016	Female	F_07_TITHI_S_10_NEUTRAL_1.wav	NEUTRAL	NEUTRAL
10005	Female	20010	Female	F_02_MONIKA_S_5_HAPPY_1.wav	SURPRISE	HAPPY
10005	Female	20010	Female	F_02_MONIKA_S_10_HAPPY_1.wav	SURPRISE	HAPPY
10005	Female	20006	Male	M_01_BASHIR_S_9_NEUTRAL_4.wav	NEUTRAL	NEUTRAL
10005	Female	20007	Male	M_09_SHUMANTA_S_5_FEAR_5.wav	SAD	FEAR
10005	Female	20014	Female	F_08_JOYEETA_S_10_FEAR_5.wav	FEAR	FEAR
10005	Female	20013	Female	F_09_CHAITY_S_2_HAPPY_1.wav	NEUTRAL	HAPPY
10005	Female	20014	Female	F_08_JOYEETA_S_1_SURPRISE_3.wav	SURPRISE	SURPRISE
10005	Female	20011	Male	M_08_PRASUN_S_2_HAPPY_5.wav	HAPPY	HAPPY
10005	Female	20019	Male	M_06_SHUKANTO_S_4_NEUTRAL_1.wav	NEUTRAL	NEUTRAL
10005	Female	20020	Female	F_04_SWARNALI_S_8_ANGRY_2.wav	ANGRY	ANGRY
10005	Female	20005	Male	M_07_SIBLY_S_8_FEAR_2.wav	FEAR	FEAR
10005	Female	20015	Male	M_02_NIPUN_S_9_SAD_5.wav	SAD	SAD
10005	Female	20015	Male	M_02_NIPUN_S_5_SURPRISE_5.wav	ANGRY	SURPRISE
10005	Female	20012	Male	M_05_DURANTO_S_3_SURPRISE_1.wav	SAD	SURPRISE
10005	Female	20011	Male	M_08_PRASUN_S_10_HAPPY_1.wav	HAPPY	HAPPY
10005	Female	20001	Male	M_03_ILIAS_S_3_NEUTRAL_3.wav	NEUTRAL	NEUTRAL
10005	Female	20014	Female	F_08_JOYEETA_S_9_HAPPY_2.wav	HAPPY	HAPPY
10005	Female	20003	Female	F_03_SMITA_S_3_ANGRY_3.wav	ANGRY	ANGRY
10005	Female	20018	Male	M_10_EVAN_S_9_NEUTRAL_2.wav	NEUTRAL	NEUTRAL
10005	Female	20006	Male	M_01_BASHIR_S_9_HAPPY_2.wav	NEUTRAL	HAPPY
10005	Female	20004	Female	F_05_MOUNI_S_9_SAD_4.wav	SAD	SAD
10005	Female	20014	Female	F_08_JOYEETA_S_7_NEUTRAL_3.wav	NEUTRAL	NEUTRAL
10005	Female	20017	Female	F_06_SIMI_S_4_NEUTRAL_4.wav	NEUTRAL	NEUTRAL
10005	Female	20001	Male	M_03_ILIAS_S_5_NEUTRAL_5.wav	NEUTRAL	NEUTRAL
10005	Female	20008	Female	F_01_OISHI_S_8_ANGRY_4.wav	ANGRY	ANGRY
10005	Female	20008	Female	F_01_OISHI_S_2_ANGRY_5.wav	ANGRY	ANGRY
10005	Female	20004	Female	F_05_MOUNI_S_8_SURPRISE_1.wav	SURPRISE	SURPRISE
10005	Female	20017	Female	F_06_SIMI_S_10_NEUTRAL_3.wav	NEUTRAL	NEUTRAL
10005	Female	20018	Male	M_10_EVAN_S_2_ANGRY_1.wav	ANGRY	ANGRY
10005	Female	20007	Male	M_09_SHUMANTA_S_9_HAPPY_5.wav	HAPPY	HAPPY
10005	Female	20015	Male	M_02_NIPUN_S_8_NEUTRAL_2.wav	NEUTRAL	NEUTRAL
10005	Female	20003	Female	F_03_SMITA_S_4_SURPRISE_4.wav	FEAR	SURPRISE
10005	Female	20003	Female	F_03_SMITA_S_1_FEAR_1.wav	FEAR	FEAR
10005	Female	20018	Male	M_10_EVAN_S_8_FEAR_3.wav	FEAR	FEAR
10005	Female	20015	Male	M_02_NIPUN_S_9_SURPRISE_5.wav	NEUTRAL	SURPRISE
10005	Female	20001	Male	M_03_ILIAS_S_2_SAD_2.wav	SAD	SAD
10005	Female	20007	Male	M_09_SHUMANTA_S_2_HAPPY_1.wav	HAPPY	HAPPY
10005	Female	20006	Male	M_01_BASHIR_S_6_FEAR_4.wav	FEAR	FEAR
10005	Female	20001	Male	M_03_ILIAS_S_4_FEAR_4.wav	FEAR	FEAR
10005	Female	20018	Male	M_10_EVAN_S_1_HAPPY_5.wav	HAPPY	HAPPY
10005	Female	20011	Male	M_08_PRASUN_S_6_SURPRISE_5.wav	SURPRISE	SURPRISE
10005	Female	20020	Female	F_04_SWARNALI_S_4_NEUTRAL_5.wav	SAD	NEUTRAL
10005	Female	20016	Female	F_07_TITHI_S_8_NEUTRAL_3.wav	NEUTRAL	NEUTRAL
10005	Female	20013	Female	F_09_CHAITY_S_4_NEUTRAL_2.wav	NEUTRAL	NEUTRAL
10005	Female	20008	Female	F_01_OISHI_S_3_SURPRISE_2.wav	SURPRISE	SURPRISE
10005	Female	20011	Male	M_08_PRASUN_S_8_ANGRY_5.wav	ANGRY	ANGRY
10005	Female	20001	Male	M_03_ILIAS_S_6_SURPRISE_4.wav	SURPRISE	SURPRISE
10005	Female	20020	Female	F_04_SWARNALI_S_10_FEAR_4.wav	SURPRISE	FEAR
10005	Female	20013	Female	F_09_CHAITY_S_6_NEUTRAL_5.wav	NEUTRAL	NEUTRAL
10005	Female	20001	Male	M_03_ILIAS_S_1_FEAR_2.wav	FEAR	FEAR
10005	Female	20010	Female	F_02_MONIKA_S_8_ANGRY_5.wav	ANGRY	ANGRY
10005	Female	20011	Male	M_08_PRASUN_S_5_ANGRY_1.wav	ANGRY	ANGRY
10005	Female	20020	Female	F_04_SWARNALI_S_7_FEAR_5.wav	FEAR	FEAR
10005	Female	20018	Male	M_10_EVAN_S_8_SURPRISE_3.wav	SURPRISE	SURPRISE
10005	Female	20013	Female	F_09_CHAITY_S_9_SURPRISE_1.wav	SURPRISE	SURPRISE
10005	Female	20012	Male	M_05_DURANTO_S_10_SURPRISE_1.wav	HAPPY	SURPRISE
10005	Female	20010	Female	F_02_MONIKA_S_7_HAPPY_3.wav	HAPPY	HAPPY
10005	Female	20011	Male	M_08_PRASUN_S_7_NEUTRAL_2.wav	NEUTRAL	NEUTRAL
10005	Female	20004	Female	F_05_MOUNI_S_5_HAPPY_4.wav	HAPPY	HAPPY
10005	Female	20014	Female	F_08_JOYEETA_S_9_ANGRY_2.wav	ANGRY	ANGRY
10005	Female	20014	Female	F_08_JOYEETA_S_2_NEUTRAL_3.wav	NEUTRAL	NEUTRAL
10005	Female	20018	Male	M_10_EVAN_S_5_ANGRY_3.wav	ANGRY	ANGRY
10005	Female	20002	Male	M_04_BIBHAS_S_2_SURPRISE_4.wav	ANGRY	SURPRISE
10005	Female	20017	Female	F_06_SIMI_S_7_SURPRISE_5.wav	FEAR	SURPRISE
10005	Female	20015	Male	M_02_NIPUN_S_3_SAD_1.wav	FEAR	SAD
10005	Female	20018	Male	M_10_EVAN_S_3_ANGRY_1.wav	ANGRY	ANGRY
10005	Female	20007	Male	M_09_SHUMANTA_S_10_SURPRISE_3.wav	SURPRISE	SURPRISE
10005	Female	20018	Male	M_10_EVAN_S_1_ANGRY_3.wav	ANGRY	ANGRY
10005	Female	20008	Female	F_01_OISHI_S_4_FEAR_5.wav	FEAR	FEAR
10005	Female	20015	Male	M_02_NIPUN_S_1_SAD_4.wav	SAD	SAD
10005	Female	20012	Male	M_05_DURANTO_S_3_ANGRY_3.wav	ANGRY	ANGRY
10005	Female	20002	Male	M_04_BIBHAS_S_8_HAPPY_5.wav	HAPPY	HAPPY
10005	Female	20001	Male	M_03_ILIAS_S_9_NEUTRAL_3.wav	NEUTRAL	NEUTRAL
10005	Female	20008	Female	F_01_OISHI_S_4_SAD_4.wav	SAD	SAD
10005	Female	20003	Female	F_03_SMITA_S_7_SAD_5.wav	SAD	SAD
10005	Female	20002	Male	M_04_BIBHAS_S_6_SURPRISE_3.wav	HAPPY	SURPRISE
10005	Female	20014	Female	F_08_JOYEETA_S_8_FEAR_3.wav	FEAR	FEAR
10005	Female	20007	Male	M_09_SHUMANTA_S_7_SURPRISE_3.wav	ANGRY	SURPRISE
10005	Female	20010	Female	F_02_MONIKA_S_9_FEAR_5.wav	SAD	FEAR
10005	Female	20001	Male	M_03_ILIAS_S_10_SURPRISE_3.wav	FEAR	SURPRISE
10005	Female	20004	Female	F_05_MOUNI_S_3_ANGRY_4.wav	ANGRY	ANGRY
10005	Female	20005	Male	M_07_SIBLY_S_7_NEUTRAL_2.wav	SAD	NEUTRAL
10005	Female	20007	Male	M_09_SHUMANTA_S_10_HAPPY_4.wav	HAPPY	HAPPY
10005	Female	20006	Male	M_01_BASHIR_S_1_SURPRISE_1.wav	SURPRISE	SURPRISE
10005	Female	20013	Female	F_09_CHAITY_S_2_SAD_1.wav	SAD	SAD
10005	Female	20017	Female	F_06_SIMI_S_9_NEUTRAL_3.wav	NEUTRAL	NEUTRAL
10005	Female	20018	Male	M_10_EVAN_S_7_SURPRISE_3.wav	SURPRISE	SURPRISE
10005	Female	20013	Female	F_09_CHAITY_S_1_SURPRISE_1.wav	SURPRISE	SURPRISE
10005	Female	20009	Female	F_10_FAHMEE_S_6_SURPRISE_2.wav	SURPRISE	SURPRISE
10005	Female	20004	Female	F_05_MOUNI_S_2_HAPPY_3.wav	HAPPY	HAPPY
10005	Female	20009	Female	F_10_FAHMEE_S_1_NEUTRAL_4.wav	NEUTRAL	NEUTRAL
10005	Female	20011	Male	M_08_PRASUN_S_1_NEUTRAL_4.wav	NEUTRAL	NEUTRAL
10005	Female	20008	Female	F_01_OISHI_S_10_NEUTRAL_5.wav	NEUTRAL	NEUTRAL
10005	Female	20011	Male	M_08_PRASUN_S_4_HAPPY_1.wav	HAPPY	HAPPY
10005	Female	20006	Male	M_01_BASHIR_S_1_ANGRY_5.wav	ANGRY	ANGRY
10005	Female	20008	Female	F_01_OISHI_S_7_ANGRY_4.wav	ANGRY	ANGRY
10005	Female	20007	Male	M_09_SHUMANTA_S_7_FEAR_4.wav	SAD	FEAR
10005	Female	20020	Female	F_04_SWARNALI_S_1_NEUTRAL_4.wav	NEUTRAL	NEUTRAL
10005	Female	20001	Male	M_03_ILIAS_S_6_FEAR_2.wav	FEAR	FEAR
10005	Female	20001	Male	M_03_ILIAS_S_8_NEUTRAL_3.wav	NEUTRAL	NEUTRAL
10005	Female	20020	Female	F_04_SWARNALI_S_5_FEAR_3.wav	FEAR	FEAR
10005	Female	20012	Male	M_05_DURANTO_S_2_SAD_2.wav	NEUTRAL	SAD
10005	Female	20009	Female	F_10_FAHMEE_S_6_FEAR_2.wav	SAD	FEAR
10005	Female	20006	Male	M_01_BASHIR_S_5_HAPPY_1.wav	HAPPY	HAPPY
10005	Female	20005	Male	M_07_SIBLY_S_2_ANGRY_2.wav	ANGRY	ANGRY
10005	Female	20003	Female	F_03_SMITA_S_6_FEAR_4.wav	SAD	FEAR
10005	Female	20014	Female	F_08_JOYEETA_S_6_ANGRY_3.wav	NEUTRAL	ANGRY
10005	Female	20016	Female	F_07_TITHI_S_4_NEUTRAL_1.wav	NEUTRAL	NEUTRAL
10005	Female	20007	Male	M_09_SHUMANTA_S_1_SAD_3.wav	SAD	SAD
10005	Female	20012	Male	M_05_DURANTO_S_5_HAPPY_5.wav	HAPPY	HAPPY
10005	Female	20004	Female	F_05_MOUNI_S_6_NEUTRAL_1.wav	NEUTRAL	NEUTRAL
10005	Female	20009	Female	F_10_FAHMEE_S_5_SAD_5.wav	SAD	SAD
10005	Female	20003	Female	F_03_SMITA_S_9_SURPRISE_1.wav	SURPRISE	SURPRISE
10005	Female	20011	Male	M_08_PRASUN_S_2_HAPPY_3.wav	HAPPY	HAPPY
10005	Female	20003	Female	F_03_SMITA_S_10_HAPPY_2.wav	HAPPY	HAPPY
10005	Female	20011	Male	M_08_PRASUN_S_8_SURPRISE_5.wav	SURPRISE	SURPRISE
10005	Female	20012	Male	M_05_DURANTO_S_8_SURPRISE_2.wav	SURPRISE	SURPRISE
10005	Female	20020	Female	F_04_SWARNALI_S_8_NEUTRAL_5.wav	NEUTRAL	NEUTRAL
10005	Female	20017	Female	F_06_SIMI_S_8_NEUTRAL_2.wav	NEUTRAL	NEUTRAL
10005	Female	20013	Female	F_09_CHAITY_S_8_SAD_5.wav	SAD	SAD
10005	Female	20019	Male	M_06_SHUKANTO_S_2_NEUTRAL_4.wav	NEUTRAL	NEUTRAL
10005	Female	20014	Female	F_08_JOYEETA_S_1_HAPPY_4.wav	HAPPY	HAPPY
10005	Female	20016	Female	F_07_TITHI_S_7_SAD_2.wav	SAD	SAD
10005	Female	20011	Male	M_08_PRASUN_S_6_NEUTRAL_1.wav	NEUTRAL	NEUTRAL
10005	Female	20009	Female	F_10_FAHMEE_S_2_NEUTRAL_5.wav	NEUTRAL	NEUTRAL
10005	Female	20005	Male	M_07_SIBLY_S_4_FEAR_1.wav	FEAR	FEAR
10005	Female	20018	Male	M_10_EVAN_S_4_NEUTRAL_2.wav	NEUTRAL	NEUTRAL
10005	Female	20002	Male	M_04_BIBHAS_S_1_SURPRISE_4.wav	HAPPY	SURPRISE
10005	Female	20005	Male	M_07_SIBLY_S_1_ANGRY_3.wav	ANGRY	ANGRY
10005	Female	20020	Female	F_04_SWARNALI_S_4_ANGRY_5.wav	ANGRY	ANGRY
10005	Female	20004	Female	F_05_MOUNI_S_10_SAD_2.wav	SAD	SAD
10005	Female	20007	Male	M_09_SHUMANTA_S_6_FEAR_5.wav	SAD	FEAR
10005	Female	20009	Female	F_10_FAHMEE_S_2_ANGRY_4.wav	ANGRY	ANGRY
10005	Female	20016	Female	F_07_TITHI_S_5_HAPPY_5.wav	HAPPY	HAPPY
10006	Female	20012	Male	M_05_DURANTO_S_2_NEUTRAL_3.wav	NEUTRAL	NEUTRAL
10006	Female	20018	Male	M_10_EVAN_S_10_NEUTRAL_4.wav	NEUTRAL	NEUTRAL
10006	Female	20015	Male	M_02_NIPUN_S_7_SAD_3.wav	SAD	SAD
10006	Female	20008	Female	F_01_OISHI_S_10_NEUTRAL_3.wav	NEUTRAL	NEUTRAL
10006	Female	20011	Male	M_08_PRASUN_S_9_ANGRY_4.wav	SURPRISE	ANGRY
10006	Female	20006	Male	M_01_BASHIR_S_10_SAD_1.wav	FEAR	SAD
10006	Female	20013	Female	F_09_CHAITY_S_7_ANGRY_1.wav	ANGRY	ANGRY
10006	Female	20005	Male	M_07_SIBLY_S_5_ANGRY_5.wav	ANGRY	ANGRY
10006	Female	20010	Female	F_02_MONIKA_S_9_HAPPY_3.wav	HAPPY	HAPPY
10006	Female	20011	Male	M_08_PRASUN_S_5_SURPRISE_4.wav	NEUTRAL	SURPRISE
10006	Female	20012	Male	M_05_DURANTO_S_4_NEUTRAL_3.wav	NEUTRAL	NEUTRAL
10006	Female	20011	Male	M_08_PRASUN_S_4_SAD_3.wav	SAD	SAD
10006	Female	20007	Male	M_09_SHUMANTA_S_1_SURPRISE_1.wav	SURPRISE	SURPRISE
10006	Female	20003	Female	F_03_SMITA_S_1_NEUTRAL_2.wav	NEUTRAL	NEUTRAL
10006	Female	20002	Male	M_04_BIBHAS_S_9_HAPPY_3.wav	HAPPY	HAPPY
10006	Female	20008	Female	F_01_OISHI_S_9_SURPRISE_2.wav	SURPRISE	SURPRISE
10006	Female	20003	Female	F_03_SMITA_S_4_SAD_4.wav	SAD	SAD
10006	Female	20003	Female	F_03_SMITA_S_8_ANGRY_2.wav	ANGRY	ANGRY
10006	Female	20001	Male	M_03_ILIAS_S_2_HAPPY_2.wav	HAPPY	HAPPY
10006	Female	20012	Male	M_05_DURANTO_S_3_NEUTRAL_2.wav	NEUTRAL	NEUTRAL
10006	Female	20001	Male	M_03_ILIAS_S_7_SAD_3.wav	SAD	SAD
10006	Female	20014	Female	F_08_JOYEETA_S_1_NEUTRAL_4.wav	NEUTRAL	NEUTRAL
10006	Female	20020	Female	F_04_SWARNALI_S_10_SAD_4.wav	SAD	SAD
10006	Female	20007	Male	M_09_SHUMANTA_S_2_SAD_2.wav	FEAR	SAD
10006	Female	20012	Male	M_05_DURANTO_S_1_ANGRY_4.wav	FEAR	ANGRY
10006	Female	20013	Female	F_09_CHAITY_S_3_SURPRISE_4.wav	SURPRISE	SURPRISE
10006	Female	20013	Female	F_09_CHAITY_S_6_FEAR_4.wav	NEUTRAL	FEAR
10006	Female	20020	Female	F_04_SWARNALI_S_1_SURPRISE_5.wav	NEUTRAL	SURPRISE
10006	Female	20020	Female	F_04_SWARNALI_S_5_SAD_1.wav	SAD	SAD
10006	Female	20010	Female	F_02_MONIKA_S_6_SAD_2.wav	SAD	SAD
10006	Female	20015	Male	M_02_NIPUN_S_4_HAPPY_4.wav	HAPPY	HAPPY
10006	Female	20005	Male	M_07_SIBLY_S_7_FEAR_1.wav	FEAR	FEAR
10006	Female	20013	Female	F_09_CHAITY_S_5_NEUTRAL_1.wav	NEUTRAL	NEUTRAL
10006	Female	20014	Female	F_08_JOYEETA_S_5_ANGRY_3.wav	ANGRY	ANGRY
10006	Female	20003	Female	F_03_SMITA_S_1_ANGRY_3.wav	ANGRY	ANGRY
10006	Female	20009	Female	F_10_FAHMEE_S_7_HAPPY_2.wav	HAPPY	HAPPY
10006	Female	20018	Male	M_10_EVAN_S_2_NEUTRAL_2.wav	NEUTRAL	NEUTRAL
10006	Female	20019	Male	M_06_SHUKANTO_S_2_HAPPY_5.wav	HAPPY	HAPPY
10006	Female	20006	Male	M_01_BASHIR_S_3_HAPPY_1.wav	SURPRISE	HAPPY
10006	Female	20003	Female	F_03_SMITA_S_10_NEUTRAL_4.wav	NEUTRAL	NEUTRAL
10006	Female	20019	Male	M_06_SHUKANTO_S_7_FEAR_4.wav	FEAR	FEAR
10006	Female	20013	Female	F_09_CHAITY_S_4_HAPPY_5.wav	NEUTRAL	HAPPY
10006	Female	20002	Male	M_04_BIBHAS_S_4_NEUTRAL_4.wav	NEUTRAL	NEUTRAL
10006	Female	20018	Male	M_10_EVAN_S_9_ANGRY_4.wav	ANGRY	ANGRY
10006	Female	20001	Male	M_03_ILIAS_S_4_SAD_4.wav	SAD	SAD
10006	Female	20020	Female	F_04_SWARNALI_S_1_FEAR_5.wav	SURPRISE	FEAR
10006	Female	20012	Male	M_05_DURANTO_S_6_ANGRY_2.wav	SURPRISE	ANGRY
10006	Female	20006	Male	M_01_BASHIR_S_5_FEAR_5.wav	NEUTRAL	FEAR
10006	Female	20019	Male	M_06_SHUKANTO_S_10_SAD_5.wav	SAD	SAD
10006	Female	20016	Female	F_07_TITHI_S_8_SAD_1.wav	SAD	SAD
10006	Female	20018	Male	M_10_EVAN_S_6_SURPRISE_3.wav	SURPRISE	SURPRISE
10006	Female	20016	Female	F_07_TITHI_S_9_HAPPY_1.wav	FEAR	HAPPY
10006	Female	20018	Male	M_10_EVAN_S_7_NEUTRAL_3.wav	NEUTRAL	NEUTRAL
10006	Female	20016	Female	F_07_TITHI_S_4_SURPRISE_2.wav	SURPRISE	SURPRISE
10006	Female	20016	Female	F_07_TITHI_S_8_ANGRY_2.wav	ANGRY	ANGRY
10006	Female	20018	Male	M_10_EVAN_S_4_ANGRY_1.wav	ANGRY	ANGRY
10006	Female	20020	Female	F_04_SWARNALI_S_9_NEUTRAL_2.wav	NEUTRAL	NEUTRAL
10006	Female	20012	Male	M_05_DURANTO_S_10_SAD_1.wav	NEUTRAL	SAD
10006	Female	20003	Female	F_03_SMITA_S_8_NEUTRAL_3.wav	NEUTRAL	NEUTRAL
10006	Female	20014	Female	F_08_JOYEETA_S_5_HAPPY_2.wav	FEAR	HAPPY
10006	Female	20014	Female	F_08_JOYEETA_S_7_FEAR_1.wav	FEAR	FEAR
10006	Female	20017	Female	F_06_SIMI_S_6_SAD_2.wav	SAD	SAD
10006	Female	20016	Female	F_07_TITHI_S_10_HAPPY_2.wav	HAPPY	HAPPY
10006	Female	20005	Male	M_07_SIBLY_S_1_HAPPY_3.wav	NEUTRAL	HAPPY
10006	Female	20009	Female	F_10_FAHMEE_S_4_HAPPY_5.wav	NEUTRAL	HAPPY
10006	Female	20004	Female	F_05_MOUNI_S_1_FEAR_5.wav	FEAR	FEAR
10006	Female	20015	Male	M_02_NIPUN_S_3_NEUTRAL_3.wav	NEUTRAL	NEUTRAL
10006	Female	20001	Male	M_03_ILIAS_S_3_ANGRY_5.wav	ANGRY	ANGRY
10006	Female	20016	Female	F_07_TITHI_S_7_ANGRY_3.wav	ANGRY	ANGRY
10006	Female	20017	Female	F_06_SIMI_S_8_ANGRY_3.wav	SURPRISE	ANGRY
10006	Female	20011	Male	M_08_PRASUN_S_2_ANGRY_3.wav	NEUTRAL	ANGRY
10006	Female	20015	Male	M_02_NIPUN_S_10_ANGRY_2.wav	ANGRY	ANGRY
10006	Female	20014	Female	F_08_JOYEETA_S_6_NEUTRAL_2.wav	NEUTRAL	NEUTRAL
10006	Female	20019	Male	M_06_SHUKANTO_S_6_NEUTRAL_3.wav	NEUTRAL	NEUTRAL
10006	Female	20009	Female	F_10_FAHMEE_S_4_ANGRY_1.wav	ANGRY	ANGRY
10006	Female	20015	Male	M_02_NIPUN_S_7_ANGRY_3.wav	ANGRY	ANGRY
10006	Female	20006	Male	M_01_BASHIR_S_6_SURPRISE_2.wav	SURPRISE	SURPRISE
10006	Female	20006	Male	M_01_BASHIR_S_9_SAD_1.wav	SAD	SAD
10006	Female	20020	Female	F_04_SWARNALI_S_3_SAD_2.wav	SAD	SAD
10006	Female	20011	Male	M_08_PRASUN_S_9_SURPRISE_5.wav	SURPRISE	SURPRISE
10006	Female	20010	Female	F_02_MONIKA_S_3_NEUTRAL_3.wav	NEUTRAL	NEUTRAL
10006	Female	20017	Female	F_06_SIMI_S_1_NEUTRAL_3.wav	NEUTRAL	NEUTRAL
10006	Female	20014	Female	F_08_JOYEETA_S_3_ANGRY_4.wav	FEAR	ANGRY
10006	Female	20002	Male	M_04_BIBHAS_S_7_HAPPY_5.wav	NEUTRAL	HAPPY
10006	Female	20012	Male	M_05_DURANTO_S_1_NEUTRAL_4.wav	NEUTRAL	NEUTRAL
10006	Female	20014	Female	F_08_JOYEETA_S_8_ANGRY_3.wav	NEUTRAL	ANGRY
10006	Female	20013	Female	F_09_CHAITY_S_3_FEAR_2.wav	SURPRISE	FEAR
10006	Female	20011	Male	M_08_PRASUN_S_4_FEAR_4.wav	FEAR	FEAR
10006	Female	20016	Female	F_07_TITHI_S_5_HAPPY_3.wav	SAD	HAPPY
10006	Female	20011	Male	M_08_PRASUN_S_2_SAD_4.wav	NEUTRAL	SAD
10006	Female	20002	Male	M_04_BIBHAS_S_3_HAPPY_1.wav	SURPRISE	HAPPY
10006	Female	20017	Female	F_06_SIMI_S_5_ANGRY_5.wav	ANGRY	ANGRY
10006	Female	20009	Female	F_10_FAHMEE_S_5_SAD_4.wav	NEUTRAL	SAD
10006	Female	20011	Male	M_08_PRASUN_S_1_FEAR_5.wav	FEAR	FEAR
10006	Female	20019	Male	M_06_SHUKANTO_S_2_SURPRISE_3.wav	SURPRISE	SURPRISE
10006	Female	20002	Male	M_04_BIBHAS_S_5_HAPPY_3.wav	HAPPY	HAPPY
10006	Female	20001	Male	M_03_ILIAS_S_5_NEUTRAL_3.wav	NEUTRAL	NEUTRAL
10006	Female	20007	Male	M_09_SHUMANTA_S_4_FEAR_4.wav	SAD	FEAR
10006	Female	20010	Female	F_02_MONIKA_S_3_FEAR_2.wav	SAD	FEAR
10006	Female	20019	Male	M_06_SHUKANTO_S_1_SURPRISE_3.wav	SURPRISE	SURPRISE
10006	Female	20018	Male	M_10_EVAN_S_2_SURPRISE_1.wav	SURPRISE	SURPRISE
10006	Female	20001	Male	M_03_ILIAS_S_6_SAD_5.wav	SAD	SAD
10006	Female	20017	Female	F_06_SIMI_S_8_SAD_2.wav	SAD	SAD
10006	Female	20013	Female	F_09_CHAITY_S_8_ANGRY_2.wav	NEUTRAL	ANGRY
10006	Female	20004	Female	F_05_MOUNI_S_8_HAPPY_2.wav	HAPPY	HAPPY
10006	Female	20008	Female	F_01_OISHI_S_4_FEAR_2.wav	FEAR	FEAR
10006	Female	20010	Female	F_02_MONIKA_S_4_FEAR_3.wav	SURPRISE	FEAR
10006	Female	20014	Female	F_08_JOYEETA_S_3_FEAR_4.wav	SURPRISE	FEAR
10006	Female	20019	Male	M_06_SHUKANTO_S_8_NEUTRAL_1.wav	NEUTRAL	NEUTRAL
10006	Female	20019	Male	M_06_SHUKANTO_S_1_SAD_3.wav	SAD	SAD
10006	Female	20005	Male	M_07_SIBLY_S_4_HAPPY_3.wav	HAPPY	HAPPY
10006	Female	20007	Male	M_09_SHUMANTA_S_3_HAPPY_4.wav	NEUTRAL	HAPPY
10006	Female	20007	Male	M_09_SHUMANTA_S_6_NEUTRAL_4.wav	NEUTRAL	NEUTRAL
10006	Female	20020	Female	F_04_SWARNALI_S_2_HAPPY_3.wav	SURPRISE	HAPPY
10006	Female	20020	Female	F_04_SWARNALI_S_4_ANGRY_4.wav	ANGRY	ANGRY
10006	Female	20004	Female	F_05_MOUNI_S_10_FEAR_5.wav	NEUTRAL	FEAR
10006	Female	20010	Female	F_02_MONIKA_S_7_HAPPY_4.wav	HAPPY	HAPPY
10006	Female	20018	Male	M_10_EVAN_S_1_FEAR_5.wav	FEAR	FEAR
10006	Female	20020	Female	F_04_SWARNALI_S_7_ANGRY_2.wav	ANGRY	ANGRY
10006	Female	20012	Male	M_05_DURANTO_S_2_NEUTRAL_5.wav	NEUTRAL	NEUTRAL
10006	Female	20011	Male	M_08_PRASUN_S_9_FEAR_4.wav	FEAR	FEAR
10006	Female	20010	Female	F_02_MONIKA_S_3_HAPPY_2.wav	HAPPY	HAPPY
10006	Female	20013	Female	F_09_CHAITY_S_8_NEUTRAL_4.wav	NEUTRAL	NEUTRAL
10006	Female	20002	Male	M_04_BIBHAS_S_1_NEUTRAL_4.wav	NEUTRAL	NEUTRAL
10006	Female	20012	Male	M_05_DURANTO_S_8_SAD_4.wav	NEUTRAL	SAD
10006	Female	20004	Female	F_05_MOUNI_S_3_ANGRY_2.wav	ANGRY	ANGRY
10006	Female	20003	Female	F_03_SMITA_S_2_FEAR_4.wav	SURPRISE	FEAR
10006	Female	20015	Male	M_02_NIPUN_S_1_HAPPY_4.wav	HAPPY	HAPPY
10006	Female	20005	Male	M_07_SIBLY_S_3_SAD_2.wav	SAD	SAD
10006	Female	20007	Male	M_09_SHUMANTA_S_4_SURPRISE_3.wav	SURPRISE	SURPRISE
10006	Female	20018	Male	M_10_EVAN_S_5_SURPRISE_3.wav	SURPRISE	SURPRISE
10006	Female	20014	Female	F_08_JOYEETA_S_9_HAPPY_5.wav	HAPPY	HAPPY
10006	Female	20020	Female	F_04_SWARNALI_S_6_FEAR_1.wav	SURPRISE	FEAR
10006	Female	20009	Female	F_10_FAHMEE_S_10_SURPRISE_5.wav	SURPRISE	SURPRISE
10006	Female	20013	Female	F_09_CHAITY_S_9_SURPRISE_4.wav	SURPRISE	SURPRISE
10006	Female	20012	Male	M_05_DURANTO_S_9_HAPPY_4.wav	NEUTRAL	HAPPY
10006	Female	20009	Female	F_10_FAHMEE_S_10_NEUTRAL_1.wav	NEUTRAL	NEUTRAL
10006	Female	20004	Female	F_05_MOUNI_S_2_NEUTRAL_4.wav	NEUTRAL	NEUTRAL
10006	Female	20020	Female	F_04_SWARNALI_S_7_SAD_4.wav	SAD	SAD
10006	Female	20009	Female	F_10_FAHMEE_S_1_ANGRY_1.wav	ANGRY	ANGRY
10006	Female	20011	Male	M_08_PRASUN_S_10_NEUTRAL_2.wav	NEUTRAL	NEUTRAL
10006	Female	20008	Female	F_01_OISHI_S_6_ANGRY_1.wav	FEAR	ANGRY
10006	Female	20017	Female	F_06_SIMI_S_10_SAD_5.wav	FEAR	SAD
10006	Female	20010	Female	F_02_MONIKA_S_2_SURPRISE_4.wav	NEUTRAL	SURPRISE
10006	Female	20015	Male	M_02_NIPUN_S_5_NEUTRAL_4.wav	NEUTRAL	NEUTRAL
10006	Female	20005	Male	M_07_SIBLY_S_6_FEAR_4.wav	FEAR	FEAR
10006	Female	20003	Female	F_03_SMITA_S_9_SURPRISE_5.wav	SURPRISE	SURPRISE
10006	Female	20001	Male	M_03_ILIAS_S_9_SAD_5.wav	SAD	SAD
10006	Female	20002	Male	M_04_BIBHAS_S_7_FEAR_1.wav	FEAR	FEAR
10006	Female	20002	Male	M_04_BIBHAS_S_1_ANGRY_2.wav	ANGRY	ANGRY
10006	Female	20006	Male	M_01_BASHIR_S_2_NEUTRAL_5.wav	NEUTRAL	NEUTRAL
10006	Female	20005	Male	M_07_SIBLY_S_2_HAPPY_3.wav	ANGRY	HAPPY
10006	Female	20001	Male	M_03_ILIAS_S_7_HAPPY_1.wav	HAPPY	HAPPY
10006	Female	20020	Female	F_04_SWARNALI_S_5_NEUTRAL_2.wav	NEUTRAL	NEUTRAL
10006	Female	20015	Male	M_02_NIPUN_S_2_FEAR_2.wav	FEAR	FEAR
10006	Female	20018	Male	M_10_EVAN_S_4_NEUTRAL_5.wav	NEUTRAL	NEUTRAL
10006	Female	20015	Male	M_02_NIPUN_S_10_HAPPY_2.wav	HAPPY	HAPPY
10006	Female	20016	Female	F_07_TITHI_S_2_ANGRY_1.wav	ANGRY	ANGRY
10006	Female	20010	Female	F_02_MONIKA_S_1_SAD_5.wav	SURPRISE	SAD
10006	Female	20006	Male	M_01_BASHIR_S_4_HAPPY_5.wav	HAPPY	HAPPY
10006	Female	20015	Male	M_02_NIPUN_S_8_HAPPY_1.wav	FEAR	HAPPY
10006	Female	20004	Female	F_05_MOUNI_S_8_SURPRISE_2.wav	SURPRISE	SURPRISE
10006	Female	20005	Male	M_07_SIBLY_S_10_NEUTRAL_2.wav	NEUTRAL	NEUTRAL
10006	Female	20006	Male	M_01_BASHIR_S_10_NEUTRAL_2.wav	NEUTRAL	NEUTRAL
10006	Female	20008	Female	F_01_OISHI_S_1_FEAR_2.wav	FEAR	FEAR
10006	Female	20011	Male	M_08_PRASUN_S_7_FEAR_2.wav	FEAR	FEAR
10006	Female	20002	Male	M_04_BIBHAS_S_8_NEUTRAL_5.wav	NEUTRAL	NEUTRAL
10006	Female	20012	Male	M_05_DURANTO_S_10_ANGRY_4.wav	SURPRISE	ANGRY
10006	Female	20018	Male	M_10_EVAN_S_10_FEAR_3.wav	FEAR	FEAR
10006	Female	20003	Female	F_03_SMITA_S_1_SURPRISE_4.wav	SURPRISE	SURPRISE
10006	Female	20010	Female	F_02_MONIKA_S_4_SAD_3.wav	SAD	SAD
10006	Female	20009	Female	F_10_FAHMEE_S_8_NEUTRAL_2.wav	NEUTRAL	NEUTRAL
10006	Female	20019	Male	M_06_SHUKANTO_S_5_ANGRY_3.wav	ANGRY	ANGRY
10006	Female	20020	Female	F_04_SWARNALI_S_6_FEAR_2.wav	SURPRISE	FEAR
10006	Female	20014	Female	F_08_JOYEETA_S_4_ANGRY_4.wav	ANGRY	ANGRY
10006	Female	20016	Female	F_07_TITHI_S_3_ANGRY_3.wav	ANGRY	ANGRY
10006	Female	20004	Female	F_05_MOUNI_S_6_SURPRISE_4.wav	SURPRISE	SURPRISE
10006	Female	20012	Male	M_05_DURANTO_S_7_SURPRISE_4.wav	SURPRISE	SURPRISE
10006	Female	20007	Male	M_09_SHUMANTA_S_7_SAD_1.wav	SAD	SAD
10006	Female	20008	Female	F_01_OISHI_S_7_SURPRISE_2.wav	SURPRISE	SURPRISE
10006	Female	20013	Female	F_09_CHAITY_S_9_FEAR_1.wav	FEAR	FEAR
10006	Female	20017	Female	F_06_SIMI_S_9_HAPPY_1.wav	HAPPY	HAPPY
10006	Female	20013	Female	F_09_CHAITY_S_10_NEUTRAL_3.wav	NEUTRAL	NEUTRAL
10006	Female	20016	Female	F_07_TITHI_S_6_NEUTRAL_2.wav	NEUTRAL	NEUTRAL
10006	Female	20006	Male	M_01_BASHIR_S_7_FEAR_3.wav	FEAR	FEAR
10006	Female	20016	Female	F_07_TITHI_S_9_SURPRISE_1.wav	SURPRISE	SURPRISE
10006	Female	20010	Female	F_02_MONIKA_S_2_HAPPY_1.wav	SURPRISE	HAPPY
10006	Female	20013	Female	F_09_CHAITY_S_7_SAD_4.wav	SAD	SAD
10006	Female	20006	Male	M_01_BASHIR_S_6_ANGRY_2.wav	ANGRY	ANGRY
10006	Female	20013	Female	F_09_CHAITY_S_4_SURPRISE_4.wav	NEUTRAL	SURPRISE
10006	Female	20018	Male	M_10_EVAN_S_5_FEAR_3.wav	FEAR	FEAR
10006	Female	20009	Female	F_10_FAHMEE_S_7_SURPRISE_4.wav	SURPRISE	SURPRISE
10006	Female	20019	Male	M_06_SHUKANTO_S_10_FEAR_1.wav	FEAR	FEAR
10006	Female	20019	Male	M_06_SHUKANTO_S_9_SAD_2.wav	SAD	SAD
10006	Female	20008	Female	F_01_OISHI_S_9_ANGRY_2.wav	ANGRY	ANGRY
10006	Female	20003	Female	F_03_SMITA_S_4_ANGRY_4.wav	ANGRY	ANGRY
10006	Female	20014	Female	F_08_JOYEETA_S_8_SURPRISE_1.wav	SURPRISE	SURPRISE
10006	Female	20002	Male	M_04_BIBHAS_S_10_FEAR_2.wav	FEAR	FEAR
10006	Female	20001	Male	M_03_ILIAS_S_1_SAD_2.wav	SAD	SAD
10006	Female	20006	Male	M_01_BASHIR_S_4_ANGRY_4.wav	ANGRY	ANGRY
10006	Female	20009	Female	F_10_FAHMEE_S_2_FEAR_4.wav	SAD	FEAR
10006	Female	20006	Male	M_01_BASHIR_S_1_HAPPY_3.wav	SURPRISE	HAPPY
10006	Female	20015	Male	M_02_NIPUN_S_7_ANGRY_2.wav	ANGRY	ANGRY
10006	Female	20004	Female	F_05_MOUNI_S_10_FEAR_3.wav	FEAR	FEAR
10006	Female	20001	Male	M_03_ILIAS_S_9_FEAR_1.wav	FEAR	FEAR
10006	Female	20017	Female	F_06_SIMI_S_5_SAD_4.wav	SAD	SAD
10006	Female	20007	Male	M_09_SHUMANTA_S_5_HAPPY_5.wav	HAPPY	HAPPY
10006	Female	20009	Female	F_10_FAHMEE_S_8_SAD_4.wav	NEUTRAL	SAD
10006	Female	20017	Female	F_06_SIMI_S_10_SAD_2.wav	SAD	SAD
10006	Female	20013	Female	F_09_CHAITY_S_6_SAD_2.wav	SAD	SAD
10006	Female	20005	Male	M_07_SIBLY_S_5_HAPPY_5.wav	HAPPY	HAPPY
10006	Female	20007	Male	M_09_SHUMANTA_S_7_ANGRY_3.wav	ANGRY	ANGRY
10006	Female	20011	Male	M_08_PRASUN_S_6_SAD_2.wav	SAD	SAD
10006	Female	20016	Female	F_07_TITHI_S_10_SAD_5.wav	SAD	SAD
10006	Female	20017	Female	F_06_SIMI_S_2_HAPPY_3.wav	HAPPY	HAPPY
10006	Female	20004	Female	F_05_MOUNI_S_7_HAPPY_4.wav	HAPPY	HAPPY
10006	Female	20009	Female	F_10_FAHMEE_S_10_ANGRY_5.wav	ANGRY	ANGRY
10006	Female	20019	Male	M_06_SHUKANTO_S_3_HAPPY_3.wav	HAPPY	HAPPY
10006	Female	20001	Male	M_03_ILIAS_S_9_ANGRY_1.wav	ANGRY	ANGRY
10006	Female	20020	Female	F_04_SWARNALI_S_8_FEAR_5.wav	FEAR	FEAR
10006	Female	20008	Female	F_01_OISHI_S_5_FEAR_3.wav	SAD	FEAR
10006	Female	20005	Male	M_07_SIBLY_S_7_SURPRISE_3.wav	SURPRISE	SURPRISE
10006	Female	20002	Male	M_04_BIBHAS_S_3_SAD_2.wav	NEUTRAL	SAD
10006	Female	20012	Male	M_05_DURANTO_S_6_HAPPY_3.wav	HAPPY	HAPPY
10006	Female	20009	Female	F_10_FAHMEE_S_5_NEUTRAL_3.wav	NEUTRAL	NEUTRAL
10006	Female	20002	Male	M_04_BIBHAS_S_2_SAD_3.wav	NEUTRAL	SAD
10006	Female	20017	Female	F_06_SIMI_S_2_SURPRISE_2.wav	SURPRISE	SURPRISE
10006	Female	20002	Male	M_04_BIBHAS_S_10_SURPRISE_1.wav	SURPRISE	SURPRISE
10006	Female	20016	Female	F_07_TITHI_S_3_HAPPY_2.wav	HAPPY	HAPPY
10006	Female	20008	Female	F_01_OISHI_S_3_ANGRY_1.wav	FEAR	ANGRY
10006	Female	20010	Female	F_02_MONIKA_S_5_SAD_4.wav	SAD	SAD
10006	Female	20013	Female	F_09_CHAITY_S_2_NEUTRAL_2.wav	NEUTRAL	NEUTRAL
10006	Female	20016	Female	F_07_TITHI_S_6_ANGRY_2.wav	ANGRY	ANGRY
10006	Female	20002	Male	M_04_BIBHAS_S_6_NEUTRAL_3.wav	NEUTRAL	NEUTRAL
10006	Female	20011	Male	M_08_PRASUN_S_7_SURPRISE_5.wav	SURPRISE	SURPRISE
10006	Female	20018	Male	M_10_EVAN_S_9_FEAR_4.wav	FEAR	FEAR
10006	Female	20004	Female	F_05_MOUNI_S_9_SAD_2.wav	SAD	SAD
10006	Female	20010	Female	F_02_MONIKA_S_10_SURPRISE_3.wav	SURPRISE	SURPRISE
10006	Female	20007	Male	M_09_SHUMANTA_S_8_FEAR_2.wav	FEAR	FEAR
10006	Female	20019	Male	M_06_SHUKANTO_S_5_SURPRISE_2.wav	SURPRISE	SURPRISE
10007	Female	20018	Male	M_10_EVAN_S_4_ANGRY_5.wav	ANGRY	ANGRY
10007	Female	20001	Male	M_03_ILIAS_S_4_HAPPY_3.wav	HAPPY	HAPPY
10007	Female	20014	Female	F_08_JOYEETA_S_3_NEUTRAL_2.wav	NEUTRAL	NEUTRAL
10007	Female	20001	Male	M_03_ILIAS_S_10_HAPPY_2.wav	HAPPY	HAPPY
10007	Female	20006	Male	M_01_BASHIR_S_6_ANGRY_3.wav	ANGRY	ANGRY
10007	Female	20020	Female	F_04_SWARNALI_S_4_SAD_2.wav	FEAR	SAD
10007	Female	20011	Male	M_08_PRASUN_S_5_ANGRY_5.wav	ANGRY	ANGRY
10007	Female	20016	Female	F_07_TITHI_S_1_SAD_5.wav	SAD	SAD
10007	Female	20019	Male	M_06_SHUKANTO_S_3_HAPPY_1.wav	HAPPY	HAPPY
10007	Female	20002	Male	M_04_BIBHAS_S_4_NEUTRAL_2.wav	ANGRY	NEUTRAL
10007	Female	20007	Male	M_09_SHUMANTA_S_9_HAPPY_1.wav	HAPPY	HAPPY
10007	Female	20003	Female	F_03_SMITA_S_7_FEAR_4.wav	FEAR	FEAR
10007	Female	20011	Male	M_08_PRASUN_S_3_SURPRISE_2.wav	SURPRISE	SURPRISE
10007	Female	20001	Male	M_03_ILIAS_S_8_SAD_5.wav	NEUTRAL	SAD
10007	Female	20004	Female	F_05_MOUNI_S_10_ANGRY_1.wav	ANGRY	ANGRY
10007	Female	20008	Female	F_01_OISHI_S_3_NEUTRAL_5.wav	NEUTRAL	NEUTRAL
10007	Female	20011	Male	M_08_PRASUN_S_8_SAD_1.wav	SAD	SAD
10007	Female	20005	Male	M_07_SIBLY_S_10_SURPRISE_5.wav	SURPRISE	SURPRISE
10007	Female	20013	Female	F_09_CHAITY_S_2_ANGRY_1.wav	ANGRY	ANGRY
10007	Female	20012	Male	M_05_DURANTO_S_7_NEUTRAL_3.wav	NEUTRAL	NEUTRAL
10007	Female	20007	Male	M_09_SHUMANTA_S_6_SAD_5.wav	SAD	SAD
10007	Female	20020	Female	F_04_SWARNALI_S_6_SAD_5.wav	SAD	SAD
10007	Female	20004	Female	F_05_MOUNI_S_4_SURPRISE_4.wav	SURPRISE	SURPRISE
10007	Female	20001	Male	M_03_ILIAS_S_4_SAD_3.wav	SAD	SAD
10007	Female	20006	Male	M_01_BASHIR_S_8_SAD_2.wav	SAD	SAD
10007	Female	20016	Female	F_07_TITHI_S_5_FEAR_2.wav	FEAR	FEAR
10007	Female	20017	Female	F_06_SIMI_S_2_SAD_5.wav	SAD	SAD
10007	Female	20015	Male	M_02_NIPUN_S_2_ANGRY_1.wav	ANGRY	ANGRY
10007	Female	20004	Female	F_05_MOUNI_S_3_FEAR_4.wav	FEAR	FEAR
10007	Female	20001	Male	M_03_ILIAS_S_6_ANGRY_1.wav	ANGRY	ANGRY
10007	Female	20020	Female	F_04_SWARNALI_S_1_SAD_5.wav	FEAR	SAD
10007	Female	20008	Female	F_01_OISHI_S_3_FEAR_1.wav	FEAR	FEAR
10007	Female	20017	Female	F_06_SIMI_S_7_NEUTRAL_3.wav	NEUTRAL	NEUTRAL
10007	Female	20010	Female	F_02_MONIKA_S_8_NEUTRAL_1.wav	NEUTRAL	NEUTRAL
10007	Female	20005	Male	M_07_SIBLY_S_4_SAD_3.wav	SAD	SAD
10007	Female	20013	Female	F_09_CHAITY_S_10_ANGRY_4.wav	NEUTRAL	ANGRY
10007	Female	20004	Female	F_05_MOUNI_S_5_SAD_4.wav	ANGRY	SAD
10007	Female	20011	Male	M_08_PRASUN_S_10_ANGRY_1.wav	ANGRY	ANGRY
10007	Female	20004	Female	F_05_MOUNI_S_6_SURPRISE_5.wav	SURPRISE	SURPRISE
10007	Female	20018	Male	M_10_EVAN_S_5_NEUTRAL_3.wav	NEUTRAL	NEUTRAL
10007	Female	20004	Female	F_05_MOUNI_S_3_NEUTRAL_1.wav	NEUTRAL	NEUTRAL
10007	Female	20011	Male	M_08_PRASUN_S_6_HAPPY_2.wav	NEUTRAL	HAPPY
10007	Female	20012	Male	M_05_DURANTO_S_5_NEUTRAL_5.wav	NEUTRAL	NEUTRAL
10007	Female	20011	Male	M_08_PRASUN_S_5_SAD_4.wav	SAD	SAD
10007	Female	20011	Male	M_08_PRASUN_S_10_FEAR_2.wav	FEAR	FEAR
10007	Female	20008	Female	F_01_OISHI_S_10_SAD_2.wav	SAD	SAD
10007	Female	20004	Female	F_05_MOUNI_S_8_SURPRISE_4.wav	SURPRISE	SURPRISE
10007	Female	20002	Male	M_04_BIBHAS_S_6_NEUTRAL_1.wav	NEUTRAL	NEUTRAL
10007	Female	20019	Male	M_06_SHUKANTO_S_4_NEUTRAL_4.wav	NEUTRAL	NEUTRAL
10007	Female	20019	Male	M_06_SHUKANTO_S_7_HAPPY_1.wav	HAPPY	HAPPY
10007	Female	20017	Female	F_06_SIMI_S_4_SAD_2.wav	SAD	SAD
10007	Female	20013	Female	F_09_CHAITY_S_8_SURPRISE_4.wav	SURPRISE	SURPRISE
10007	Female	20005	Male	M_07_SIBLY_S_8_HAPPY_1.wav	HAPPY	HAPPY
10007	Female	20002	Male	M_04_BIBHAS_S_4_ANGRY_5.wav	ANGRY	ANGRY
10007	Female	20016	Female	F_07_TITHI_S_10_SURPRISE_3.wav	SURPRISE	SURPRISE
10007	Female	20003	Female	F_03_SMITA_S_10_NEUTRAL_3.wav	NEUTRAL	NEUTRAL
10007	Female	20010	Female	F_02_MONIKA_S_2_HAPPY_2.wav	HAPPY	HAPPY
10007	Female	20011	Male	M_08_PRASUN_S_5_FEAR_3.wav	FEAR	FEAR
10007	Female	20007	Male	M_09_SHUMANTA_S_6_ANGRY_2.wav	ANGRY	ANGRY
10007	Female	20011	Male	M_08_PRASUN_S_3_ANGRY_3.wav	ANGRY	ANGRY
10007	Female	20006	Male	M_01_BASHIR_S_4_NEUTRAL_4.wav	NEUTRAL	NEUTRAL
10007	Female	20015	Male	M_02_NIPUN_S_3_SAD_4.wav	FEAR	SAD
10007	Female	20018	Male	M_10_EVAN_S_5_ANGRY_1.wav	ANGRY	ANGRY
10007	Female	20014	Female	F_08_JOYEETA_S_4_NEUTRAL_4.wav	NEUTRAL	NEUTRAL
10007	Female	20011	Male	M_08_PRASUN_S_4_FEAR_1.wav	FEAR	FEAR
10007	Female	20014	Female	F_08_JOYEETA_S_7_ANGRY_4.wav	ANGRY	ANGRY
10007	Female	20012	Male	M_05_DURANTO_S_4_HAPPY_2.wav	NEUTRAL	HAPPY
10007	Female	20013	Female	F_09_CHAITY_S_4_SAD_4.wav	SAD	SAD
10007	Female	20020	Female	F_04_SWARNALI_S_9_ANGRY_5.wav	ANGRY	ANGRY
10007	Female	20005	Male	M_07_SIBLY_S_10_ANGRY_3.wav	ANGRY	ANGRY
10007	Female	20002	Male	M_04_BIBHAS_S_7_NEUTRAL_2.wav	NEUTRAL	NEUTRAL
10007	Female	20015	Male	M_02_NIPUN_S_8_NEUTRAL_4.wav	NEUTRAL	NEUTRAL
10007	Female	20006	Male	M_01_BASHIR_S_3_SURPRISE_5.wav	ANGRY	SURPRISE
10007	Female	20004	Female	F_05_MOUNI_S_6_NEUTRAL_5.wav	NEUTRAL	NEUTRAL
10007	Female	20011	Male	M_08_PRASUN_S_7_ANGRY_3.wav	ANGRY	ANGRY
10007	Female	20019	Male	M_06_SHUKANTO_S_1_HAPPY_1.wav	HAPPY	HAPPY
10007	Female	20009	Female	F_10_FAHMEE_S_6_SURPRISE_4.wav	SURPRISE	SURPRISE
10007	Female	20010	Female	F_02_MONIKA_S_7_NEUTRAL_2.wav	NEUTRAL	NEUTRAL
10007	Female	20001	Male	M_03_ILIAS_S_6_NEUTRAL_2.wav	NEUTRAL	NEUTRAL
10007	Female	20001	Male	M_03_ILIAS_S_2_HAPPY_3.wav	HAPPY	HAPPY
10007	Female	20010	Female	F_02_MONIKA_S_10_SAD_1.wav	FEAR	SAD
10007	Female	20007	Male	M_09_SHUMANTA_S_3_SAD_3.wav	SAD	SAD
10007	Female	20014	Female	F_08_JOYEETA_S_7_SURPRISE_5.wav	NEUTRAL	SURPRISE
10007	Female	20002	Male	M_04_BIBHAS_S_3_ANGRY_5.wav	ANGRY	ANGRY
10007	Female	20001	Male	M_03_ILIAS_S_8_FEAR_5.wav	FEAR	FEAR
10007	Female	20009	Female	F_10_FAHMEE_S_4_FEAR_2.wav	SAD	FEAR
10007	Female	20004	Female	F_05_MOUNI_S_2_ANGRY_4.wav	ANGRY	ANGRY
10007	Female	20016	Female	F_07_TITHI_S_2_FEAR_5.wav	FEAR	FEAR
10007	Female	20006	Male	M_01_BASHIR_S_9_ANGRY_5.wav	ANGRY	ANGRY
10007	Female	20002	Male	M_04_BIBHAS_S_10_SURPRISE_5.wav	ANGRY	SURPRISE
10007	Female	20017	Female	F_06_SIMI_S_3_HAPPY_5.wav	SAD	HAPPY
10007	Female	20013	Female	F_09_CHAITY_S_2_FEAR_1.wav	SAD	FEAR
10007	Female	20010	Female	F_02_MONIKA_S_1_SURPRISE_4.wav	NEUTRAL	SURPRISE
10007	Female	20007	Male	M_09_SHUMANTA_S_7_SAD_2.wav	SAD	SAD
10007	Female	20015	Male	M_02_NIPUN_S_6_FEAR_2.wav	FEAR	FEAR
10007	Female	20020	Female	F_04_SWARNALI_S_5_NEUTRAL_3.wav	NEUTRAL	NEUTRAL
10007	Female	20004	Female	F_05_MOUNI_S_7_FEAR_5.wav	FEAR	FEAR
10007	Female	20002	Male	M_04_BIBHAS_S_9_SAD_4.wav	NEUTRAL	SAD
10007	Female	20005	Male	M_07_SIBLY_S_3_SURPRISE_3.wav	SURPRISE	SURPRISE
10007	Female	20005	Male	M_07_SIBLY_S_5_NEUTRAL_4.wav	SAD	NEUTRAL
10007	Female	20018	Male	M_10_EVAN_S_3_HAPPY_2.wav	HAPPY	HAPPY
10007	Female	20016	Female	F_07_TITHI_S_9_FEAR_2.wav	FEAR	FEAR
10007	Female	20016	Female	F_07_TITHI_S_8_HAPPY_5.wav	HAPPY	HAPPY
10007	Female	20011	Male	M_08_PRASUN_S_4_SAD_2.wav	SAD	SAD
10007	Female	20012	Male	M_05_DURANTO_S_4_ANGRY_3.wav	ANGRY	ANGRY
10007	Female	20002	Male	M_04_BIBHAS_S_3_NEUTRAL_4.wav	ANGRY	NEUTRAL
10007	Female	20002	Male	M_04_BIBHAS_S_1_SAD_3.wav	NEUTRAL	SAD
10007	Female	20007	Male	M_09_SHUMANTA_S_5_FEAR_2.wav	ANGRY	FEAR
10007	Female	20013	Female	F_09_CHAITY_S_7_SURPRISE_3.wav	SURPRISE	SURPRISE
10007	Female	20016	Female	F_07_TITHI_S_7_ANGRY_1.wav	ANGRY	ANGRY
10007	Female	20016	Female	F_07_TITHI_S_3_SURPRISE_4.wav	SURPRISE	SURPRISE
10007	Female	20001	Male	M_03_ILIAS_S_3_SAD_3.wav	SAD	SAD
10007	Female	20013	Female	F_09_CHAITY_S_3_SAD_5.wav	SAD	SAD
10007	Female	20009	Female	F_10_FAHMEE_S_10_HAPPY_3.wav	HAPPY	HAPPY
10007	Female	20016	Female	F_07_TITHI_S_10_ANGRY_2.wav	ANGRY	ANGRY
10007	Female	20014	Female	F_08_JOYEETA_S_2_SAD_2.wav	SAD	SAD
10007	Female	20017	Female	F_06_SIMI_S_6_SAD_3.wav	SAD	SAD
10007	Female	20003	Female	F_03_SMITA_S_9_SAD_1.wav	SAD	SAD
10007	Female	20018	Male	M_10_EVAN_S_7_NEUTRAL_4.wav	NEUTRAL	NEUTRAL
10007	Female	20013	Female	F_09_CHAITY_S_6_ANGRY_3.wav	NEUTRAL	ANGRY
10007	Female	20007	Male	M_09_SHUMANTA_S_2_SAD_5.wav	SAD	SAD
10007	Female	20004	Female	F_05_MOUNI_S_10_SURPRISE_4.wav	SURPRISE	SURPRISE
10007	Female	20020	Female	F_04_SWARNALI_S_3_SURPRISE_4.wav	NEUTRAL	SURPRISE
10007	Female	20015	Male	M_02_NIPUN_S_10_FEAR_1.wav	FEAR	FEAR
10007	Female	20008	Female	F_01_OISHI_S_1_HAPPY_4.wav	HAPPY	HAPPY
10007	Female	20012	Male	M_05_DURANTO_S_9_ANGRY_2.wav	ANGRY	ANGRY
10007	Female	20007	Male	M_09_SHUMANTA_S_4_NEUTRAL_3.wav	NEUTRAL	NEUTRAL
10007	Female	20013	Female	F_09_CHAITY_S_6_SAD_5.wav	SAD	SAD
10007	Female	20020	Female	F_04_SWARNALI_S_2_FEAR_2.wav	FEAR	FEAR
10007	Female	20001	Male	M_03_ILIAS_S_1_SAD_5.wav	SAD	SAD
10007	Female	20014	Female	F_08_JOYEETA_S_1_SAD_4.wav	NEUTRAL	SAD
10007	Female	20010	Female	F_02_MONIKA_S_7_ANGRY_2.wav	ANGRY	ANGRY
10007	Female	20016	Female	F_07_TITHI_S_7_SURPRISE_1.wav	SURPRISE	SURPRISE
10007	Female	20020	Female	F_04_SWARNALI_S_1_SURPRISE_3.wav	SURPRISE	SURPRISE
10007	Female	20016	Female	F_07_TITHI_S_1_FEAR_4.wav	SURPRISE	FEAR
10007	Female	20009	Female	F_10_FAHMEE_S_7_SURPRISE_2.wav	SURPRISE	SURPRISE
10007	Female	20002	Male	M_04_BIBHAS_S_9_HAPPY_1.wav	HAPPY	HAPPY
10007	Female	20003	Female	F_03_SMITA_S_2_NEUTRAL_1.wav	NEUTRAL	NEUTRAL
10007	Female	20006	Male	M_01_BASHIR_S_2_FEAR_4.wav	FEAR	FEAR
10007	Female	20010	Female	F_02_MONIKA_S_1_HAPPY_1.wav	HAPPY	HAPPY
10007	Female	20016	Female	F_07_TITHI_S_7_FEAR_3.wav	FEAR	FEAR
10007	Female	20002	Male	M_04_BIBHAS_S_7_SAD_2.wav	NEUTRAL	SAD
10007	Female	20010	Female	F_02_MONIKA_S_10_ANGRY_5.wav	ANGRY	ANGRY
10007	Female	20003	Female	F_03_SMITA_S_8_SAD_5.wav	SAD	SAD
10007	Female	20014	Female	F_08_JOYEETA_S_10_FEAR_4.wav	FEAR	FEAR
10007	Female	20006	Male	M_01_BASHIR_S_5_ANGRY_1.wav	ANGRY	ANGRY
10007	Female	20004	Female	F_05_MOUNI_S_1_ANGRY_1.wav	ANGRY	ANGRY
10007	Female	20009	Female	F_10_FAHMEE_S_2_NEUTRAL_3.wav	NEUTRAL	NEUTRAL
10007	Female	20004	Female	F_05_MOUNI_S_1_NEUTRAL_5.wav	NEUTRAL	NEUTRAL
10007	Female	20018	Male	M_10_EVAN_S_9_SAD_5.wav	SAD	SAD
10007	Female	20020	Female	F_04_SWARNALI_S_7_SAD_3.wav	SAD	SAD
10007	Female	20004	Female	F_05_MOUNI_S_2_SAD_4.wav	SAD	SAD
10007	Female	20013	Female	F_09_CHAITY_S_5_SAD_4.wav	SAD	SAD
10007	Female	20015	Male	M_02_NIPUN_S_4_NEUTRAL_4.wav	NEUTRAL	NEUTRAL
10007	Female	20008	Female	F_01_OISHI_S_9_SURPRISE_5.wav	NEUTRAL	SURPRISE
10007	Female	20020	Female	F_04_SWARNALI_S_10_SURPRISE_4.wav	SURPRISE	SURPRISE
10007	Female	20012	Male	M_05_DURANTO_S_4_SAD_3.wav	NEUTRAL	SAD
10007	Female	20005	Male	M_07_SIBLY_S_3_FEAR_2.wav	FEAR	FEAR
10007	Female	20020	Female	F_04_SWARNALI_S_1_HAPPY_2.wav	NEUTRAL	HAPPY
10007	Female	20009	Female	F_10_FAHMEE_S_8_FEAR_4.wav	SAD	FEAR
10007	Female	20006	Male	M_01_BASHIR_S_10_FEAR_3.wav	FEAR	FEAR
10007	Female	20003	Female	F_03_SMITA_S_4_NEUTRAL_1.wav	NEUTRAL	NEUTRAL
10007	Female	20003	Female	F_03_SMITA_S_8_ANGRY_3.wav	ANGRY	ANGRY
10007	Female	20012	Male	M_05_DURANTO_S_2_HAPPY_4.wav	HAPPY	HAPPY
10007	Female	20014	Female	F_08_JOYEETA_S_7_FEAR_5.wav	FEAR	FEAR
10007	Female	20003	Female	F_03_SMITA_S_6_FEAR_1.wav	FEAR	FEAR
10007	Female	20017	Female	F_06_SIMI_S_3_NEUTRAL_4.wav	NEUTRAL	NEUTRAL
10007	Female	20018	Male	M_10_EVAN_S_10_HAPPY_1.wav	HAPPY	HAPPY
10007	Female	20008	Female	F_01_OISHI_S_8_NEUTRAL_1.wav	NEUTRAL	NEUTRAL
10007	Female	20014	Female	F_08_JOYEETA_S_6_HAPPY_2.wav	HAPPY	HAPPY
10007	Female	20007	Male	M_09_SHUMANTA_S_1_ANGRY_5.wav	ANGRY	ANGRY
10007	Female	20019	Male	M_06_SHUKANTO_S_2_ANGRY_2.wav	ANGRY	ANGRY
10007	Female	20006	Male	M_01_BASHIR_S_8_HAPPY_4.wav	HAPPY	HAPPY
10007	Female	20011	Male	M_08_PRASUN_S_8_FEAR_4.wav	ANGRY	FEAR
10007	Female	20009	Female	F_10_FAHMEE_S_9_SURPRISE_3.wav	SURPRISE	SURPRISE
10007	Female	20018	Male	M_10_EVAN_S_1_SAD_5.wav	SAD	SAD
10007	Female	20014	Female	F_08_JOYEETA_S_10_SAD_5.wav	FEAR	SAD
10007	Female	20004	Female	F_05_MOUNI_S_9_FEAR_2.wav	FEAR	FEAR
10007	Female	20007	Male	M_09_SHUMANTA_S_8_SAD_5.wav	SAD	SAD
10007	Female	20019	Male	M_06_SHUKANTO_S_6_NEUTRAL_5.wav	NEUTRAL	NEUTRAL
10007	Female	20013	Female	F_09_CHAITY_S_3_ANGRY_2.wav	ANGRY	ANGRY
10007	Female	20009	Female	F_10_FAHMEE_S_1_SAD_5.wav	SAD	SAD
10007	Female	20001	Male	M_03_ILIAS_S_9_FEAR_4.wav	FEAR	FEAR
10007	Female	20012	Male	M_05_DURANTO_S_2_ANGRY_1.wav	ANGRY	ANGRY
10007	Female	20015	Male	M_02_NIPUN_S_7_SAD_5.wav	SAD	SAD
10007	Female	20010	Female	F_02_MONIKA_S_5_NEUTRAL_1.wav	NEUTRAL	NEUTRAL
10007	Female	20004	Female	F_05_MOUNI_S_7_SURPRISE_3.wav	SURPRISE	SURPRISE
10007	Female	20003	Female	F_03_SMITA_S_5_ANGRY_5.wav	ANGRY	ANGRY
10007	Female	20007	Male	M_09_SHUMANTA_S_1_HAPPY_5.wav	HAPPY	HAPPY
10007	Female	20001	Male	M_03_ILIAS_S_9_SURPRISE_1.wav	SURPRISE	SURPRISE
10007	Female	20019	Male	M_06_SHUKANTO_S_9_HAPPY_1.wav	HAPPY	HAPPY
10007	Female	20002	Male	M_04_BIBHAS_S_7_ANGRY_5.wav	ANGRY	ANGRY
10007	Female	20017	Female	F_06_SIMI_S_9_NEUTRAL_4.wav	NEUTRAL	NEUTRAL
10007	Female	20014	Female	F_08_JOYEETA_S_8_NEUTRAL_3.wav	NEUTRAL	NEUTRAL
10007	Female	20004	Female	F_05_MOUNI_S_10_NEUTRAL_3.wav	NEUTRAL	NEUTRAL
10007	Female	20015	Male	M_02_NIPUN_S_5_FEAR_5.wav	FEAR	FEAR
10007	Female	20018	Male	M_10_EVAN_S_4_FEAR_5.wav	ANGRY	FEAR
10007	Female	20008	Female	F_01_OISHI_S_6_SURPRISE_5.wav	SURPRISE	SURPRISE
10007	Female	20011	Male	M_08_PRASUN_S_9_FEAR_5.wav	FEAR	FEAR
10007	Female	20014	Female	F_08_JOYEETA_S_2_HAPPY_4.wav	HAPPY	HAPPY
10007	Female	20018	Male	M_10_EVAN_S_8_NEUTRAL_2.wav	NEUTRAL	NEUTRAL
10007	Female	20015	Male	M_02_NIPUN_S_1_SAD_1.wav	SAD	SAD
10007	Female	20010	Female	F_02_MONIKA_S_5_ANGRY_2.wav	ANGRY	ANGRY
10007	Female	20014	Female	F_08_JOYEETA_S_9_NEUTRAL_5.wav	NEUTRAL	NEUTRAL
10007	Female	20005	Male	M_07_SIBLY_S_9_FEAR_1.wav	FEAR	FEAR
10007	Female	20018	Male	M_10_EVAN_S_7_ANGRY_5.wav	ANGRY	ANGRY
10007	Female	20016	Female	F_07_TITHI_S_4_NEUTRAL_5.wav	NEUTRAL	NEUTRAL
10007	Female	20009	Female	F_10_FAHMEE_S_10_SAD_5.wav	SAD	SAD
10007	Female	20017	Female	F_06_SIMI_S_1_ANGRY_3.wav	ANGRY	ANGRY
10007	Female	20020	Female	F_04_SWARNALI_S_3_ANGRY_5.wav	ANGRY	ANGRY
10007	Female	20009	Female	F_10_FAHMEE_S_8_NEUTRAL_1.wav	NEUTRAL	NEUTRAL
10007	Female	20015	Male	M_02_NIPUN_S_9_ANGRY_3.wav	ANGRY	ANGRY
10007	Female	20009	Female	F_10_FAHMEE_S_4_ANGRY_2.wav	ANGRY	ANGRY
10007	Female	20006	Male	M_01_BASHIR_S_2_ANGRY_4.wav	ANGRY	ANGRY
10007	Female	20013	Female	F_09_CHAITY_S_8_FEAR_2.wav	SURPRISE	FEAR
10007	Female	20015	Male	M_02_NIPUN_S_9_SAD_1.wav	SAD	SAD
10007	Female	20019	Male	M_06_SHUKANTO_S_7_SURPRISE_5.wav	SURPRISE	SURPRISE
10007	Female	20007	Male	M_09_SHUMANTA_S_3_HAPPY_1.wav	HAPPY	HAPPY
10007	Female	20015	Male	M_02_NIPUN_S_10_SAD_4.wav	SAD	SAD
10007	Female	20018	Male	M_10_EVAN_S_1_FEAR_3.wav	ANGRY	FEAR
10007	Female	20015	Male	M_02_NIPUN_S_1_HAPPY_2.wav	HAPPY	HAPPY
10007	Female	20006	Male	M_01_BASHIR_S_8_SURPRISE_2.wav	HAPPY	SURPRISE
10007	Female	20005	Male	M_07_SIBLY_S_6_NEUTRAL_1.wav	NEUTRAL	NEUTRAL
10007	Female	20014	Female	F_08_JOYEETA_S_5_HAPPY_4.wav	HAPPY	HAPPY
10007	Female	20017	Female	F_06_SIMI_S_10_HAPPY_2.wav	HAPPY	HAPPY
10007	Female	20008	Female	F_01_OISHI_S_5_SURPRISE_4.wav	HAPPY	SURPRISE
10007	Female	20009	Female	F_10_FAHMEE_S_4_SURPRISE_2.wav	SURPRISE	SURPRISE
10007	Female	20002	Male	M_04_BIBHAS_S_1_ANGRY_3.wav	ANGRY	ANGRY
10007	Female	20001	Male	M_03_ILIAS_S_3_ANGRY_4.wav	ANGRY	ANGRY
10007	Female	20007	Male	M_09_SHUMANTA_S_10_NEUTRAL_4.wav	NEUTRAL	NEUTRAL
10007	Female	20006	Male	M_01_BASHIR_S_2_NEUTRAL_3.wav	NEUTRAL	NEUTRAL
10007	Female	20012	Male	M_05_DURANTO_S_2_SAD_4.wav	NEUTRAL	SAD
10007	Female	20017	Female	F_06_SIMI_S_5_NEUTRAL_2.wav	NEUTRAL	NEUTRAL
10007	Female	20014	Female	F_08_JOYEETA_S_4_ANGRY_2.wav	ANGRY	ANGRY
10007	Female	20006	Male	M_01_BASHIR_S_7_NEUTRAL_4.wav	NEUTRAL	NEUTRAL
10007	Female	20017	Female	F_06_SIMI_S_9_ANGRY_2.wav	ANGRY	ANGRY
10007	Female	20005	Male	M_07_SIBLY_S_1_SURPRISE_1.wav	FEAR	SURPRISE
10007	Female	20011	Male	M_08_PRASUN_S_1_NEUTRAL_2.wav	NEUTRAL	NEUTRAL
10007	Female	20019	Male	M_06_SHUKANTO_S_5_NEUTRAL_2.wav	NEUTRAL	NEUTRAL
10007	Female	20003	Female	F_03_SMITA_S_6_SURPRISE_1.wav	SURPRISE	SURPRISE
10008	Male	20009	Female	F_10_FAHMEE_S_1_SAD_1.wav	FEAR	SAD
10008	Male	20009	Female	F_10_FAHMEE_S_7_NEUTRAL_5.wav	NEUTRAL	NEUTRAL
10008	Male	20012	Male	M_05_DURANTO_S_6_NEUTRAL_5.wav	NEUTRAL	NEUTRAL
10008	Male	20010	Female	F_02_MONIKA_S_6_HAPPY_4.wav	HAPPY	HAPPY
10008	Male	20019	Male	M_06_SHUKANTO_S_8_SURPRISE_4.wav	SURPRISE	SURPRISE
10008	Male	20006	Male	M_01_BASHIR_S_2_ANGRY_5.wav	NEUTRAL	ANGRY
10008	Male	20013	Female	F_09_CHAITY_S_9_FEAR_2.wav	SAD	FEAR
10008	Male	20012	Male	M_05_DURANTO_S_7_HAPPY_5.wav	HAPPY	HAPPY
10008	Male	20009	Female	F_10_FAHMEE_S_10_HAPPY_1.wav	SURPRISE	HAPPY
10008	Male	20020	Female	F_04_SWARNALI_S_1_NEUTRAL_1.wav	NEUTRAL	NEUTRAL
10008	Male	20015	Male	M_02_NIPUN_S_6_SAD_2.wav	FEAR	SAD
10008	Male	20006	Male	M_01_BASHIR_S_6_SURPRISE_4.wav	SURPRISE	SURPRISE
10008	Male	20015	Male	M_02_NIPUN_S_10_NEUTRAL_2.wav	NEUTRAL	NEUTRAL
10008	Male	20001	Male	M_03_ILIAS_S_4_ANGRY_1.wav	ANGRY	ANGRY
10008	Male	20013	Female	F_09_CHAITY_S_10_SAD_3.wav	SAD	SAD
10008	Male	20003	Female	F_03_SMITA_S_7_HAPPY_2.wav	HAPPY	HAPPY
10008	Male	20007	Male	M_09_SHUMANTA_S_7_SAD_5.wav	SAD	SAD
10008	Male	20017	Female	F_06_SIMI_S_10_SURPRISE_5.wav	SURPRISE	SURPRISE
10008	Male	20009	Female	F_10_FAHMEE_S_6_NEUTRAL_4.wav	NEUTRAL	NEUTRAL
10008	Male	20020	Female	F_04_SWARNALI_S_6_FEAR_5.wav	SURPRISE	FEAR
10008	Male	20001	Male	M_03_ILIAS_S_5_ANGRY_2.wav	ANGRY	ANGRY
10008	Male	20007	Male	M_09_SHUMANTA_S_4_ANGRY_1.wav	ANGRY	ANGRY
10008	Male	20009	Female	F_10_FAHMEE_S_10_SURPRISE_2.wav	SURPRISE	SURPRISE
10008	Male	20015	Male	M_02_NIPUN_S_10_SAD_5.wav	FEAR	SAD
10008	Male	20011	Male	M_08_PRASUN_S_9_NEUTRAL_5.wav	NEUTRAL	NEUTRAL
10008	Male	20002	Male	M_04_BIBHAS_S_8_SAD_4.wav	NEUTRAL	SAD
10008	Male	20015	Male	M_02_NIPUN_S_8_SURPRISE_3.wav	SURPRISE	SURPRISE
10008	Male	20014	Female	F_08_JOYEETA_S_1_SURPRISE_4.wav	NEUTRAL	SURPRISE
10008	Male	20004	Female	F_05_MOUNI_S_2_SURPRISE_3.wav	SURPRISE	SURPRISE
10008	Male	20010	Female	F_02_MONIKA_S_5_ANGRY_4.wav	ANGRY	ANGRY
10008	Male	20015	Male	M_02_NIPUN_S_9_NEUTRAL_3.wav	NEUTRAL	NEUTRAL
10008	Male	20006	Male	M_01_BASHIR_S_7_NEUTRAL_2.wav	NEUTRAL	NEUTRAL
10008	Male	20016	Female	F_07_TITHI_S_3_ANGRY_2.wav	ANGRY	ANGRY
10008	Male	20007	Male	M_09_SHUMANTA_S_10_ANGRY_1.wav	ANGRY	ANGRY
10008	Male	20018	Male	M_10_EVAN_S_4_NEUTRAL_4.wav	NEUTRAL	NEUTRAL
10008	Male	20012	Male	M_05_DURANTO_S_10_SURPRISE_3.wav	HAPPY	SURPRISE
10008	Male	20009	Female	F_10_FAHMEE_S_6_ANGRY_3.wav	SAD	ANGRY
10008	Male	20009	Female	F_10_FAHMEE_S_4_SAD_2.wav	FEAR	SAD
10008	Male	20001	Male	M_03_ILIAS_S_10_HAPPY_5.wav	HAPPY	HAPPY
10008	Male	20008	Female	F_01_OISHI_S_1_FEAR_5.wav	FEAR	FEAR
10008	Male	20013	Female	F_09_CHAITY_S_3_SURPRISE_5.wav	SURPRISE	SURPRISE
10008	Male	20005	Male	M_07_SIBLY_S_3_NEUTRAL_3.wav	NEUTRAL	NEUTRAL
10008	Male	20009	Female	F_10_FAHMEE_S_2_NEUTRAL_2.wav	NEUTRAL	NEUTRAL
10008	Male	20008	Female	F_01_OISHI_S_5_NEUTRAL_5.wav	NEUTRAL	NEUTRAL
10008	Male	20008	Female	F_01_OISHI_S_1_SURPRISE_5.wav	SURPRISE	SURPRISE
10008	Male	20014	Female	F_08_JOYEETA_S_9_ANGRY_4.wav	ANGRY	ANGRY
10008	Male	20002	Male	M_04_BIBHAS_S_8_NEUTRAL_4.wav	NEUTRAL	NEUTRAL
10008	Male	20018	Male	M_10_EVAN_S_3_FEAR_1.wav	SURPRISE	FEAR
10008	Male	20007	Male	M_09_SHUMANTA_S_6_FEAR_4.wav	SAD	FEAR
10008	Male	20017	Female	F_06_SIMI_S_6_NEUTRAL_3.wav	NEUTRAL	NEUTRAL
10008	Male	20018	Male	M_10_EVAN_S_3_ANGRY_2.wav	ANGRY	ANGRY
10008	Male	20014	Female	F_08_JOYEETA_S_7_HAPPY_3.wav	HAPPY	HAPPY
10008	Male	20017	Female	F_06_SIMI_S_6_ANGRY_2.wav	ANGRY	ANGRY
10008	Male	20005	Male	M_07_SIBLY_S_5_FEAR_3.wav	FEAR	FEAR
10008	Male	20004	Female	F_05_MOUNI_S_6_ANGRY_4.wav	ANGRY	ANGRY
10008	Male	20012	Male	M_05_DURANTO_S_6_SAD_1.wav	NEUTRAL	SAD
10008	Male	20010	Female	F_02_MONIKA_S_10_FEAR_1.wav	SURPRISE	FEAR
10008	Male	20017	Female	F_06_SIMI_S_1_SAD_2.wav	SAD	SAD
10008	Male	20011	Male	M_08_PRASUN_S_8_ANGRY_1.wav	ANGRY	ANGRY
10008	Male	20016	Female	F_07_TITHI_S_8_NEUTRAL_4.wav	NEUTRAL	NEUTRAL
10008	Male	20011	Male	M_08_PRASUN_S_10_ANGRY_2.wav	ANGRY	ANGRY
10008	Male	20019	Male	M_06_SHUKANTO_S_2_SAD_4.wav	SAD	SAD
10008	Male	20012	Male	M_05_DURANTO_S_5_ANGRY_4.wav	NEUTRAL	ANGRY
10008	Male	20012	Male	M_05_DURANTO_S_8_SAD_3.wav	NEUTRAL	SAD
10008	Male	20006	Male	M_01_BASHIR_S_9_ANGRY_1.wav	ANGRY	ANGRY
10008	Male	20012	Male	M_05_DURANTO_S_5_SAD_2.wav	NEUTRAL	SAD
10008	Male	20015	Male	M_02_NIPUN_S_1_NEUTRAL_2.wav	NEUTRAL	NEUTRAL
10008	Male	20019	Male	M_06_SHUKANTO_S_2_HAPPY_1.wav	HAPPY	HAPPY
10008	Male	20009	Female	F_10_FAHMEE_S_7_ANGRY_2.wav	ANGRY	ANGRY
10008	Male	20001	Male	M_03_ILIAS_S_4_NEUTRAL_3.wav	NEUTRAL	NEUTRAL
10008	Male	20004	Female	F_05_MOUNI_S_8_NEUTRAL_4.wav	NEUTRAL	NEUTRAL
10008	Male	20015	Male	M_02_NIPUN_S_7_NEUTRAL_5.wav	NEUTRAL	NEUTRAL
10008	Male	20007	Male	M_09_SHUMANTA_S_7_ANGRY_4.wav	NEUTRAL	ANGRY
10008	Male	20016	Female	F_07_TITHI_S_2_HAPPY_1.wav	HAPPY	HAPPY
10008	Male	20013	Female	F_09_CHAITY_S_5_HAPPY_3.wav	NEUTRAL	HAPPY
10008	Male	20010	Female	F_02_MONIKA_S_5_SURPRISE_1.wav	SURPRISE	SURPRISE
10008	Male	20009	Female	F_10_FAHMEE_S_8_HAPPY_5.wav	HAPPY	HAPPY
10008	Male	20002	Male	M_04_BIBHAS_S_1_HAPPY_5.wav	SURPRISE	HAPPY
10008	Male	20003	Female	F_03_SMITA_S_4_FEAR_3.wav	FEAR	FEAR
10008	Male	20010	Female	F_02_MONIKA_S_7_HAPPY_2.wav	HAPPY	HAPPY
10008	Male	20014	Female	F_08_JOYEETA_S_5_FEAR_1.wav	FEAR	FEAR
10008	Male	20008	Female	F_01_OISHI_S_5_ANGRY_1.wav	ANGRY	ANGRY
10008	Male	20010	Female	F_02_MONIKA_S_2_NEUTRAL_5.wav	NEUTRAL	NEUTRAL
10008	Male	20016	Female	F_07_TITHI_S_4_NEUTRAL_4.wav	NEUTRAL	NEUTRAL
10008	Male	20001	Male	M_03_ILIAS_S_7_FEAR_2.wav	FEAR	FEAR
10008	Male	20020	Female	F_04_SWARNALI_S_10_ANGRY_5.wav	ANGRY	ANGRY
10008	Male	20004	Female	F_05_MOUNI_S_7_FEAR_4.wav	FEAR	FEAR
10008	Male	20014	Female	F_08_JOYEETA_S_10_HAPPY_5.wav	HAPPY	HAPPY
10008	Male	20019	Male	M_06_SHUKANTO_S_10_HAPPY_4.wav	HAPPY	HAPPY
10008	Male	20008	Female	F_01_OISHI_S_2_HAPPY_3.wav	HAPPY	HAPPY
10008	Male	20012	Male	M_05_DURANTO_S_3_SAD_2.wav	NEUTRAL	SAD
10008	Male	20016	Female	F_07_TITHI_S_7_SAD_5.wav	SAD	SAD
10008	Male	20011	Male	M_08_PRASUN_S_5_HAPPY_3.wav	HAPPY	HAPPY
10008	Male	20003	Female	F_03_SMITA_S_10_SAD_1.wav	SAD	SAD
10008	Male	20008	Female	F_01_OISHI_S_6_SURPRISE_4.wav	SURPRISE	SURPRISE
10008	Male	20002	Male	M_04_BIBHAS_S_6_SAD_1.wav	NEUTRAL	SAD
10008	Male	20001	Male	M_03_ILIAS_S_9_ANGRY_5.wav	ANGRY	ANGRY
10008	Male	20019	Male	M_06_SHUKANTO_S_6_HAPPY_4.wav	HAPPY	HAPPY
10008	Male	20011	Male	M_08_PRASUN_S_10_NEUTRAL_4.wav	NEUTRAL	NEUTRAL
10008	Male	20018	Male	M_10_EVAN_S_5_HAPPY_2.wav	HAPPY	HAPPY
10008	Male	20018	Male	M_10_EVAN_S_6_FEAR_3.wav	FEAR	FEAR
10008	Male	20012	Male	M_05_DURANTO_S_7_ANGRY_4.wav	NEUTRAL	ANGRY
10008	Male	20017	Female	F_06_SIMI_S_2_NEUTRAL_5.wav	NEUTRAL	NEUTRAL
10008	Male	20003	Female	F_03_SMITA_S_2_SURPRISE_3.wav	SURPRISE	SURPRISE
10008	Male	20001	Male	M_03_ILIAS_S_9_HAPPY_4.wav	HAPPY	HAPPY
10008	Male	20005	Male	M_07_SIBLY_S_6_NEUTRAL_4.wav	NEUTRAL	NEUTRAL
10008	Male	20011	Male	M_08_PRASUN_S_7_SAD_1.wav	NEUTRAL	SAD
10008	Male	20016	Female	F_07_TITHI_S_1_HAPPY_2.wav	HAPPY	HAPPY
10008	Male	20006	Male	M_01_BASHIR_S_9_FEAR_3.wav	FEAR	FEAR
10008	Male	20012	Male	M_05_DURANTO_S_1_HAPPY_4.wav	NEUTRAL	HAPPY
10008	Male	20014	Female	F_08_JOYEETA_S_6_FEAR_2.wav	FEAR	FEAR
10008	Male	20001	Male	M_03_ILIAS_S_2_HAPPY_1.wav	HAPPY	HAPPY
10008	Male	20001	Male	M_03_ILIAS_S_2_FEAR_1.wav	FEAR	FEAR
10008	Male	20003	Female	F_03_SMITA_S_5_ANGRY_2.wav	SURPRISE	ANGRY
10008	Male	20011	Male	M_08_PRASUN_S_7_HAPPY_2.wav	SAD	HAPPY
10008	Male	20009	Female	F_10_FAHMEE_S_1_ANGRY_5.wav	ANGRY	ANGRY
10008	Male	20008	Female	F_01_OISHI_S_1_HAPPY_5.wav	HAPPY	HAPPY
10008	Male	20019	Male	M_06_SHUKANTO_S_7_SAD_4.wav	SAD	SAD
10008	Male	20020	Female	F_04_SWARNALI_S_6_NEUTRAL_1.wav	NEUTRAL	NEUTRAL
10008	Male	20011	Male	M_08_PRASUN_S_3_FEAR_2.wav	FEAR	FEAR
10008	Male	20014	Female	F_08_JOYEETA_S_2_SAD_1.wav	NEUTRAL	SAD
10008	Male	20002	Male	M_04_BIBHAS_S_4_FEAR_2.wav	SAD	FEAR
10008	Male	20004	Female	F_05_MOUNI_S_7_SAD_5.wav	NEUTRAL	SAD
10008	Male	20020	Female	F_04_SWARNALI_S_3_FEAR_3.wav	FEAR	FEAR
10008	Male	20020	Female	F_04_SWARNALI_S_1_HAPPY_5.wav	NEUTRAL	HAPPY
10008	Male	20018	Male	M_10_EVAN_S_6_SURPRISE_5.wav	SURPRISE	SURPRISE
10008	Male	20019	Male	M_06_SHUKANTO_S_3_HAPPY_2.wav	HAPPY	HAPPY
10008	Male	20001	Male	M_03_ILIAS_S_5_HAPPY_2.wav	HAPPY	HAPPY
10008	Male	20010	Female	F_02_MONIKA_S_5_FEAR_4.wav	SURPRISE	FEAR
10008	Male	20001	Male	M_03_ILIAS_S_6_SAD_3.wav	SAD	SAD
10008	Male	20009	Female	F_10_FAHMEE_S_3_NEUTRAL_5.wav	NEUTRAL	NEUTRAL
10008	Male	20007	Male	M_09_SHUMANTA_S_9_ANGRY_5.wav	ANGRY	ANGRY
10008	Male	20004	Female	F_05_MOUNI_S_6_FEAR_5.wav	FEAR	FEAR
10008	Male	20004	Female	F_05_MOUNI_S_4_FEAR_5.wav	NEUTRAL	FEAR
10008	Male	20001	Male	M_03_ILIAS_S_10_SAD_1.wav	FEAR	SAD
10008	Male	20017	Female	F_06_SIMI_S_4_HAPPY_1.wav	HAPPY	HAPPY
10008	Male	20017	Female	F_06_SIMI_S_7_FEAR_2.wav	FEAR	FEAR
10008	Male	20005	Male	M_07_SIBLY_S_9_NEUTRAL_4.wav	NEUTRAL	NEUTRAL
10008	Male	20008	Female	F_01_OISHI_S_10_HAPPY_4.wav	SAD	HAPPY
10008	Male	20014	Female	F_08_JOYEETA_S_4_SAD_3.wav	NEUTRAL	SAD
10008	Male	20012	Male	M_05_DURANTO_S_3_SURPRISE_3.wav	SURPRISE	SURPRISE
10008	Male	20020	Female	F_04_SWARNALI_S_7_FEAR_1.wav	FEAR	FEAR
10008	Male	20014	Female	F_08_JOYEETA_S_4_FEAR_2.wav	FEAR	FEAR
10008	Male	20014	Female	F_08_JOYEETA_S_7_ANGRY_2.wav	NEUTRAL	ANGRY
10008	Male	20011	Male	M_08_PRASUN_S_2_NEUTRAL_1.wav	NEUTRAL	NEUTRAL
10008	Male	20020	Female	F_04_SWARNALI_S_8_SURPRISE_1.wav	SURPRISE	SURPRISE
10008	Male	20010	Female	F_02_MONIKA_S_9_FEAR_1.wav	NEUTRAL	FEAR
10008	Male	20012	Male	M_05_DURANTO_S_6_SAD_5.wav	NEUTRAL	SAD
10008	Male	20017	Female	F_06_SIMI_S_8_ANGRY_4.wav	ANGRY	ANGRY
10008	Male	20011	Male	M_08_PRASUN_S_9_ANGRY_2.wav	ANGRY	ANGRY
10008	Male	20018	Male	M_10_EVAN_S_3_SAD_1.wav	SAD	SAD
10008	Male	20001	Male	M_03_ILIAS_S_10_ANGRY_4.wav	ANGRY	ANGRY
10008	Male	20012	Male	M_05_DURANTO_S_1_FEAR_1.wav	NEUTRAL	FEAR
10008	Male	20012	Male	M_05_DURANTO_S_10_FEAR_4.wav	NEUTRAL	FEAR
10008	Male	20017	Female	F_06_SIMI_S_9_FEAR_2.wav	NEUTRAL	FEAR
10008	Male	20016	Female	F_07_TITHI_S_10_FEAR_4.wav	SURPRISE	FEAR
10008	Male	20020	Female	F_04_SWARNALI_S_2_HAPPY_2.wav	NEUTRAL	HAPPY
10008	Male	20020	Female	F_04_SWARNALI_S_10_FEAR_2.wav	SURPRISE	FEAR
10008	Male	20016	Female	F_07_TITHI_S_9_FEAR_3.wav	SAD	FEAR
10008	Male	20002	Male	M_04_BIBHAS_S_10_FEAR_4.wav	SURPRISE	FEAR
10008	Male	20020	Female	F_04_SWARNALI_S_4_SURPRISE_1.wav	FEAR	SURPRISE
10008	Male	20019	Male	M_06_SHUKANTO_S_5_NEUTRAL_4.wav	NEUTRAL	NEUTRAL
10008	Male	20017	Female	F_06_SIMI_S_8_NEUTRAL_3.wav	NEUTRAL	NEUTRAL
10008	Male	20016	Female	F_07_TITHI_S_4_ANGRY_1.wav	ANGRY	ANGRY
10008	Male	20010	Female	F_02_MONIKA_S_1_NEUTRAL_3.wav	NEUTRAL	NEUTRAL
10008	Male	20019	Male	M_06_SHUKANTO_S_4_SAD_5.wav	SAD	SAD
10008	Male	20020	Female	F_04_SWARNALI_S_9_HAPPY_3.wav	NEUTRAL	HAPPY
10008	Male	20018	Male	M_10_EVAN_S_9_SURPRISE_1.wav	SURPRISE	SURPRISE
10008	Male	20005	Male	M_07_SIBLY_S_1_FEAR_3.wav	FEAR	FEAR
10008	Male	20010	Female	F_02_MONIKA_S_9_SURPRISE_2.wav	SURPRISE	SURPRISE
10008	Male	20015	Male	M_02_NIPUN_S_4_HAPPY_5.wav	HAPPY	HAPPY
10008	Male	20010	Female	F_02_MONIKA_S_8_SAD_1.wav	HAPPY	SAD
10008	Male	20011	Male	M_08_PRASUN_S_4_NEUTRAL_4.wav	NEUTRAL	NEUTRAL
10008	Male	20006	Male	M_01_BASHIR_S_8_SAD_3.wav	SAD	SAD
10008	Male	20011	Male	M_08_PRASUN_S_6_SAD_5.wav	SAD	SAD
10008	Male	20007	Male	M_09_SHUMANTA_S_2_SURPRISE_2.wav	SURPRISE	SURPRISE
10008	Male	20006	Male	M_01_BASHIR_S_6_NEUTRAL_2.wav	NEUTRAL	NEUTRAL
10008	Male	20001	Male	M_03_ILIAS_S_8_ANGRY_5.wav	ANGRY	ANGRY
10008	Male	20012	Male	M_05_DURANTO_S_2_ANGRY_4.wav	ANGRY	ANGRY
10008	Male	20002	Male	M_04_BIBHAS_S_3_FEAR_3.wav	SAD	FEAR
10008	Male	20008	Female	F_01_OISHI_S_9_NEUTRAL_4.wav	NEUTRAL	NEUTRAL
10008	Male	20005	Male	M_07_SIBLY_S_9_ANGRY_3.wav	ANGRY	ANGRY
10008	Male	20013	Female	F_09_CHAITY_S_4_NEUTRAL_4.wav	NEUTRAL	NEUTRAL
10008	Male	20003	Female	F_03_SMITA_S_10_HAPPY_4.wav	SURPRISE	HAPPY
10008	Male	20006	Male	M_01_BASHIR_S_7_FEAR_5.wav	FEAR	FEAR
10008	Male	20001	Male	M_03_ILIAS_S_3_HAPPY_2.wav	HAPPY	HAPPY
10008	Male	20007	Male	M_09_SHUMANTA_S_5_SURPRISE_3.wav	NEUTRAL	SURPRISE
10008	Male	20002	Male	M_04_BIBHAS_S_5_FEAR_4.wav	SAD	FEAR
10008	Male	20015	Male	M_02_NIPUN_S_2_HAPPY_3.wav	HAPPY	HAPPY
10008	Male	20003	Female	F_03_SMITA_S_1_SAD_1.wav	FEAR	SAD
10008	Male	20007	Male	M_09_SHUMANTA_S_8_FEAR_4.wav	SAD	FEAR
10008	Male	20003	Female	F_03_SMITA_S_3_SURPRISE_2.wav	SURPRISE	SURPRISE
10008	Male	20020	Female	F_04_SWARNALI_S_10_SURPRISE_1.wav	SURPRISE	SURPRISE
10008	Male	20003	Female	F_03_SMITA_S_3_NEUTRAL_2.wav	NEUTRAL	NEUTRAL
10008	Male	20019	Male	M_06_SHUKANTO_S_1_NEUTRAL_2.wav	NEUTRAL	NEUTRAL
10008	Male	20010	Female	F_02_MONIKA_S_6_SAD_3.wav	SAD	SAD
10008	Male	20001	Male	M_03_ILIAS_S_8_NEUTRAL_4.wav	NEUTRAL	NEUTRAL
10008	Male	20008	Female	F_01_OISHI_S_8_HAPPY_3.wav	HAPPY	HAPPY
10008	Male	20005	Male	M_07_SIBLY_S_2_SAD_2.wav	HAPPY	SAD
10008	Male	20017	Female	F_06_SIMI_S_3_SAD_4.wav	SAD	SAD
10008	Male	20018	Male	M_10_EVAN_S_1_SURPRISE_2.wav	SURPRISE	SURPRISE
10008	Male	20002	Male	M_04_BIBHAS_S_5_SURPRISE_5.wav	ANGRY	SURPRISE
10008	Male	20002	Male	M_04_BIBHAS_S_9_FEAR_4.wav	FEAR	FEAR
10008	Male	20009	Female	F_10_FAHMEE_S_5_HAPPY_3.wav	HAPPY	HAPPY
10008	Male	20008	Female	F_01_OISHI_S_7_FEAR_5.wav	FEAR	FEAR
10008	Male	20003	Female	F_03_SMITA_S_4_SAD_1.wav	SAD	SAD
10008	Male	20016	Female	F_07_TITHI_S_6_SURPRISE_4.wav	SURPRISE	SURPRISE
10008	Male	20005	Male	M_07_SIBLY_S_7_NEUTRAL_4.wav	NEUTRAL	NEUTRAL
10008	Male	20006	Male	M_01_BASHIR_S_4_NEUTRAL_5.wav	NEUTRAL	NEUTRAL
10008	Male	20009	Female	F_10_FAHMEE_S_9_NEUTRAL_5.wav	NEUTRAL	NEUTRAL
10008	Male	20017	Female	F_06_SIMI_S_10_SAD_1.wav	SAD	SAD
10008	Male	20013	Female	F_09_CHAITY_S_1_NEUTRAL_4.wav	NEUTRAL	NEUTRAL
10008	Male	20013	Female	F_09_CHAITY_S_8_ANGRY_3.wav	NEUTRAL	ANGRY
10008	Male	20015	Male	M_02_NIPUN_S_2_SURPRISE_2.wav	SURPRISE	SURPRISE
10008	Male	20005	Male	M_07_SIBLY_S_4_NEUTRAL_1.wav	NEUTRAL	NEUTRAL
10008	Male	20003	Female	F_03_SMITA_S_5_SURPRISE_4.wav	SURPRISE	SURPRISE
10008	Male	20005	Male	M_07_SIBLY_S_2_ANGRY_4.wav	ANGRY	ANGRY
10008	Male	20013	Female	F_09_CHAITY_S_6_FEAR_3.wav	SAD	FEAR
10008	Male	20019	Male	M_06_SHUKANTO_S_9_SAD_4.wav	SAD	SAD
10008	Male	20012	Male	M_05_DURANTO_S_2_HAPPY_3.wav	HAPPY	HAPPY
10008	Male	20005	Male	M_07_SIBLY_S_6_ANGRY_1.wav	ANGRY	ANGRY
10008	Male	20007	Male	M_09_SHUMANTA_S_9_HAPPY_3.wav	HAPPY	HAPPY
10008	Male	20006	Male	M_01_BASHIR_S_3_HAPPY_4.wav	HAPPY	HAPPY
10008	Male	20011	Male	M_08_PRASUN_S_1_SAD_1.wav	FEAR	SAD
10008	Male	20010	Female	F_02_MONIKA_S_10_SAD_2.wav	SAD	SAD
10008	Male	20003	Female	F_03_SMITA_S_9_HAPPY_5.wav	HAPPY	HAPPY
10008	Male	20017	Female	F_06_SIMI_S_3_FEAR_2.wav	FEAR	FEAR
10008	Male	20018	Male	M_10_EVAN_S_8_FEAR_2.wav	FEAR	FEAR
10008	Male	20007	Male	M_09_SHUMANTA_S_5_ANGRY_4.wav	ANGRY	ANGRY
10008	Male	20017	Female	F_06_SIMI_S_9_SURPRISE_3.wav	SURPRISE	SURPRISE
10008	Male	20008	Female	F_01_OISHI_S_2_NEUTRAL_4.wav	NEUTRAL	NEUTRAL
10008	Male	20003	Female	F_03_SMITA_S_6_SAD_5.wav	SAD	SAD
10008	Male	20014	Female	F_08_JOYEETA_S_8_HAPPY_5.wav	NEUTRAL	HAPPY
10008	Male	20016	Female	F_07_TITHI_S_5_HAPPY_2.wav	HAPPY	HAPPY
10008	Male	20005	Male	M_07_SIBLY_S_10_NEUTRAL_5.wav	NEUTRAL	NEUTRAL
10008	Male	20010	Female	F_02_MONIKA_S_3_HAPPY_3.wav	HAPPY	HAPPY
10008	Male	20007	Male	M_09_SHUMANTA_S_3_FEAR_2.wav	SAD	FEAR
10008	Male	20014	Female	F_08_JOYEETA_S_9_SAD_1.wav	SAD	SAD
10008	Male	20020	Female	F_04_SWARNALI_S_3_ANGRY_3.wav	ANGRY	ANGRY
10008	Male	20014	Female	F_08_JOYEETA_S_3_FEAR_5.wav	FEAR	FEAR
10009	Female	20014	Female	F_08_JOYEETA_S_5_ANGRY_1.wav	ANGRY	ANGRY
10009	Female	20017	Female	F_06_SIMI_S_5_NEUTRAL_3.wav	SAD	NEUTRAL
10009	Female	20017	Female	F_06_SIMI_S_2_FEAR_4.wav	SAD	FEAR
10009	Female	20020	Female	F_04_SWARNALI_S_4_SAD_4.wav	FEAR	SAD
10009	Female	20018	Male	M_10_EVAN_S_9_ANGRY_1.wav	ANGRY	ANGRY
10009	Female	20011	Male	M_08_PRASUN_S_9_HAPPY_5.wav	HAPPY	HAPPY
10009	Female	20005	Male	M_07_SIBLY_S_5_SURPRISE_5.wav	SURPRISE	SURPRISE
10009	Female	20008	Female	F_01_OISHI_S_6_SAD_1.wav	SAD	SAD
10009	Female	20004	Female	F_05_MOUNI_S_8_SAD_5.wav	NEUTRAL	SAD
10009	Female	20007	Male	M_09_SHUMANTA_S_9_FEAR_1.wav	SAD	FEAR
10009	Female	20006	Male	M_01_BASHIR_S_7_FEAR_1.wav	FEAR	FEAR
10009	Female	20014	Female	F_08_JOYEETA_S_10_ANGRY_3.wav	NEUTRAL	ANGRY
10009	Female	20018	Male	M_10_EVAN_S_7_SAD_2.wav	FEAR	SAD
10009	Female	20014	Female	F_08_JOYEETA_S_10_HAPPY_4.wav	NEUTRAL	HAPPY
10009	Female	20015	Male	M_02_NIPUN_S_6_SURPRISE_1.wav	SURPRISE	SURPRISE
10009	Female	20009	Female	F_10_FAHMEE_S_2_FEAR_2.wav	SAD	FEAR
10009	Female	20017	Female	F_06_SIMI_S_10_NEUTRAL_4.wav	NEUTRAL	NEUTRAL
10009	Female	20015	Male	M_02_NIPUN_S_9_FEAR_2.wav	FEAR	FEAR
10009	Female	20002	Male	M_04_BIBHAS_S_8_SURPRISE_2.wav	HAPPY	SURPRISE
10009	Female	20010	Female	F_02_MONIKA_S_3_SURPRISE_5.wav	NEUTRAL	SURPRISE
10009	Female	20007	Male	M_09_SHUMANTA_S_2_NEUTRAL_3.wav	NEUTRAL	NEUTRAL
10009	Female	20017	Female	F_06_SIMI_S_7_HAPPY_2.wav	HAPPY	HAPPY
10009	Female	20004	Female	F_05_MOUNI_S_4_ANGRY_1.wav	ANGRY	ANGRY
10009	Female	20008	Female	F_01_OISHI_S_1_SURPRISE_1.wav	SURPRISE	SURPRISE
10009	Female	20004	Female	F_05_MOUNI_S_8_FEAR_2.wav	FEAR	FEAR
10009	Female	20018	Male	M_10_EVAN_S_3_NEUTRAL_4.wav	NEUTRAL	NEUTRAL
10009	Female	20002	Male	M_04_BIBHAS_S_8_FEAR_1.wav	FEAR	FEAR
10009	Female	20017	Female	F_06_SIMI_S_6_ANGRY_4.wav	ANGRY	ANGRY
10009	Female	20011	Male	M_08_PRASUN_S_4_NEUTRAL_1.wav	NEUTRAL	NEUTRAL
10009	Female	20009	Female	F_10_FAHMEE_S_9_SAD_5.wav	NEUTRAL	SAD
10009	Female	20008	Female	F_01_OISHI_S_5_SAD_3.wav	SAD	SAD
10009	Female	20013	Female	F_09_CHAITY_S_7_SAD_1.wav	SAD	SAD
10009	Female	20019	Male	M_06_SHUKANTO_S_10_SURPRISE_3.wav	SURPRISE	SURPRISE
10009	Female	20005	Male	M_07_SIBLY_S_9_HAPPY_5.wav	HAPPY	HAPPY
10009	Female	20015	Male	M_02_NIPUN_S_6_FEAR_5.wav	SAD	FEAR
10009	Female	20004	Female	F_05_MOUNI_S_3_FEAR_2.wav	SAD	FEAR
10009	Female	20006	Male	M_01_BASHIR_S_6_HAPPY_4.wav	NEUTRAL	HAPPY
10009	Female	20005	Male	M_07_SIBLY_S_4_NEUTRAL_4.wav	NEUTRAL	NEUTRAL
10009	Female	20001	Male	M_03_ILIAS_S_3_SAD_2.wav	SAD	SAD
10009	Female	20001	Male	M_03_ILIAS_S_6_FEAR_1.wav	FEAR	FEAR
10009	Female	20011	Male	M_08_PRASUN_S_6_NEUTRAL_4.wav	NEUTRAL	NEUTRAL
10009	Female	20006	Male	M_01_BASHIR_S_8_SAD_4.wav	SAD	SAD
10009	Female	20010	Female	F_02_MONIKA_S_8_SURPRISE_1.wav	SURPRISE	SURPRISE
10009	Female	20007	Male	M_09_SHUMANTA_S_2_FEAR_2.wav	SAD	FEAR
10009	Female	20012	Male	M_05_DURANTO_S_5_SURPRISE_3.wav	SURPRISE	SURPRISE
10009	Female	20003	Female	F_03_SMITA_S_8_SURPRISE_5.wav	SURPRISE	SURPRISE
10009	Female	20004	Female	F_05_MOUNI_S_7_SURPRISE_1.wav	SURPRISE	SURPRISE
10009	Female	20019	Male	M_06_SHUKANTO_S_4_NEUTRAL_3.wav	NEUTRAL	NEUTRAL
10009	Female	20020	Female	F_04_SWARNALI_S_8_SAD_1.wav	SAD	SAD
10009	Female	20003	Female	F_03_SMITA_S_6_FEAR_2.wav	FEAR	FEAR
10009	Female	20016	Female	F_07_TITHI_S_4_NEUTRAL_2.wav	NEUTRAL	NEUTRAL
10009	Female	20005	Male	M_07_SIBLY_S_6_ANGRY_5.wav	ANGRY	ANGRY
10009	Female	20020	Female	F_04_SWARNALI_S_10_SAD_3.wav	SAD	SAD
10009	Female	20011	Male	M_08_PRASUN_S_8_HAPPY_2.wav	HAPPY	HAPPY
10009	Female	20014	Female	F_08_JOYEETA_S_4_HAPPY_4.wav	HAPPY	HAPPY
10009	Female	20006	Male	M_01_BASHIR_S_5_FEAR_3.wav	SAD	FEAR
10009	Female	20017	Female	F_06_SIMI_S_8_FEAR_2.wav	FEAR	FEAR
10009	Female	20001	Male	M_03_ILIAS_S_1_ANGRY_1.wav	ANGRY	ANGRY
10009	Female	20014	Female	F_08_JOYEETA_S_1_ANGRY_5.wav	NEUTRAL	ANGRY
10009	Female	20002	Male	M_04_BIBHAS_S_2_FEAR_5.wav	FEAR	FEAR
10009	Female	20020	Female	F_04_SWARNALI_S_9_NEUTRAL_3.wav	NEUTRAL	NEUTRAL
10009	Female	20011	Male	M_08_PRASUN_S_1_HAPPY_5.wav	HAPPY	HAPPY
10009	Female	20016	Female	F_07_TITHI_S_3_FEAR_1.wav	FEAR	FEAR
10009	Female	20010	Female	F_02_MONIKA_S_4_NEUTRAL_5.wav	NEUTRAL	NEUTRAL
10009	Female	20002	Male	M_04_BIBHAS_S_5_NEUTRAL_2.wav	NEUTRAL	NEUTRAL
10009	Female	20005	Male	M_07_SIBLY_S_8_SAD_2.wav	SAD	SAD
10009	Female	20001	Male	M_03_ILIAS_S_5_SAD_4.wav	SAD	SAD
10009	Female	20005	Male	M_07_SIBLY_S_1_NEUTRAL_2.wav	NEUTRAL	NEUTRAL
10009	Female	20012	Male	M_05_DURANTO_S_1_FEAR_5.wav	NEUTRAL	FEAR
10009	Female	20020	Female	F_04_SWARNALI_S_4_NEUTRAL_2.wav	NEUTRAL	NEUTRAL
10009	Female	20003	Female	F_03_SMITA_S_3_HAPPY_2.wav	HAPPY	HAPPY
10009	Female	20019	Male	M_06_SHUKANTO_S_6_FEAR_3.wav	SAD	FEAR
10009	Female	20003	Female	F_03_SMITA_S_2_SAD_2.wav	SAD	SAD
10009	Female	20011	Male	M_08_PRASUN_S_10_HAPPY_5.wav	HAPPY	HAPPY
10009	Female	20001	Male	M_03_ILIAS_S_1_NEUTRAL_2.wav	NEUTRAL	NEUTRAL
10009	Female	20015	Male	M_02_NIPUN_S_3_SURPRISE_2.wav	SURPRISE	SURPRISE
10009	Female	20018	Male	M_10_EVAN_S_1_ANGRY_2.wav	ANGRY	ANGRY
10009	Female	20020	Female	F_04_SWARNALI_S_3_HAPPY_1.wav	NEUTRAL	HAPPY
10009	Female	20009	Female	F_10_FAHMEE_S_6_SAD_4.wav	SAD	SAD
[truncated: 10,001 more rows]
